# Supplementary material for: Phylogeography of the endangered “eyed” turtles (genus Sacalia) and the discovery of a lineage derived from natural interspecific hybridization
Source: Ecol Evol. 2022 Dec 21;12(12):e9545. doi: 10.1002/ece3.9545 (PMC9772493; doi:10.1002/ece3.9545)
Supplement: Supplementary file 1 — Table S1. [file ECE3-12-e9545-s001.xlsx]

## Sheet: Sheet1
	Individual information		Identification based on morphology			Geographic information			Sampling method		Genetic information
	Animal ID	Sex	English Name	Chinese name	Latin name	Justified Geographic Region	Reported locality	Reported locality (in Chinese)	Sample type	Preservative of Sample	CytB haplotype	16nu marker delimitation	Q value < 0.85	Individuals in substructure
87	HBET0050	Female	Four-eyed turtle	四眼斑水龟	S. quadriocellata	Unclear	Vietnam	越南	buccal swab	PG-100 kit buffer	N. A.	N. A.
54	TURT0255		Beal's eyed turtle	眼斑水龟	S. bealei	Hunan	HunanSuining	湖南省绥宁县	buccal swab	PG-100 kit buffer	SBE01	SBE
51	TURT0252		Beal's eyed turtle	眼斑水龟	S. bealei	Hunan	HunanSuining	湖南省绥宁县	buccal swab	PG-100 kit buffer	SBE02	SBE
52	TURT0253		Beal's eyed turtle	眼斑水龟	S. bealei	Hunan	HunanSuining	湖南省绥宁县	buccal swab	PG-100 kit buffer	SBE02	SBE
53	TURT0254		Beal's eyed turtle	眼斑水龟	S. bealei	Hunan	HunanSuining	湖南省绥宁县	buccal swab	PG-100 kit buffer	SBE02	SBE
55	TURT0256		Beal's eyed turtle	眼斑水龟	S. bealei	Hunan	HunanSuining	湖南省绥宁县	buccal swab	PG-100 kit buffer	SBE02	SBE
56	TURT0257		Beal's eyed turtle	眼斑水龟	S. bealei	Hunan	HunanSuining	湖南省绥宁县	buccal swab	PG-100 kit buffer	SBE02	SBE
7	HBET0007	Female	Beal's eyed turtle	眼斑水龟	S. bealei	Fujian	FujianZhangping	福建省漳平市	tail	95% ethanol	SBE03	SBE
57	TURT0327	Male	Beal's eyed turtle	眼斑水龟	S. bealei	Jiangxi	JiangxiHuichang	江西省会昌县	buccal swab	PG-100 kit buffer	SBE03	SBE
58	TURT0328	Female	Beal's eyed turtle	眼斑水龟	S. bealei	Jiangxi	JiangxiHuichang	江西省会昌县	buccal swab	PG-100 kit buffer	SBE04	SBE
9	HBET0009	Female	Beal's eyed turtle	眼斑水龟	S. bealei	Fujian	FujianZhangping	福建省漳平市	tail	95% ethanol	SBE05	SBE
6	HBET0006	Male	Beal's eyed turtle	眼斑水龟	S. bealei	Fujian	FujianZhangping	福建省漳平市	tail	95% ethanol	SBE06	SBE
8	HBET0008	Female	Beal's eyed turtle	眼斑水龟	S. bealei	Fujian	FujianZhangping	福建省漳平市	tail	95% ethanol	SBE06	SBE
48	TURT0249	Male	Beal's eyed turtle	眼斑水龟	S. bealei	East Guangdong	GuangdongMeizhou	广东省梅州市	buccal swab	PG-100 kit buffer	SBE07	SBE
49	TURT0250	Female	Beal's eyed turtle	眼斑水龟	S. bealei	East Guangdong	GuangdongMeizhou	广东省梅州市	buccal swab	PG-100 kit buffer	SBE07	SBE
50	TURT0251	Female	Beal's eyed turtle	眼斑水龟	S. bealei	East Guangdong	GuangdongMeizhou	广东省梅州市	buccal swab	PG-100 kit buffer	SBE07	SBE
59	TURT0329	Male	Beal's eyed turtle	眼斑水龟	S. bealei	Jiangxi	JiangxiHuichang	江西省会昌县	buccal swab	PG-100 kit buffer	SBE07	SBE
89	ZY1		Beal's eyed turtle	眼斑水龟	S. bealei	Anhui	AnhuiXuancheng	安徽宣城	buccal swab	Hi-Swab DNA Kit	SBE08	N. A.
90	ZY2		Beal's eyed turtle	眼斑水龟	S. bealei	Anhui	AnhuiXuancheng	安徽宣城	buccal swab	Hi-Swab DNA Kit	SBE08	N. A.
92	ZY4		Beal's eyed turtle	眼斑水龟	S. bealei	Anhui	AnhuiXuancheng	安徽宣城	buccal swab	Hi-Swab DNA Kit	SBE08	N. A.
91	ZY3		Beal's eyed turtle	眼斑水龟	S. bealei	Anhui	AnhuiXuancheng	安徽宣城	buccal swab	Hi-Swab DNA Kit	SBE09	N. A.
93	ZY5		Beal's eyed turtle	眼斑水龟	S. bealei	Anhui	AnhuiXuancheng	安徽宣城	buccal swab	Hi-Swab DNA Kit	SBE10	N. A.
94	ZY6		Beal's eyed turtle	眼斑水龟	S. bealei	Anhui	AnhuiXuancheng	安徽宣城	buccal swab	Hi-Swab DNA Kit	SBE10	N. A.
95	ZY7		Beal's eyed turtle	眼斑水龟	S. bealei	Anhui	AnhuiXuancheng	安徽宣城	buccal swab	Hi-Swab DNA Kit	SBE10	N. A.
96	ZY8		Beal's eyed turtle	眼斑水龟	S. bealei	Anhui	AnhuiXuancheng	安徽宣城	buccal swab	Hi-Swab DNA Kit	SBE10	N. A.
97	ZY9		Beal's eyed turtle	眼斑水龟	S. bealei	Anhui	AnhuiXuancheng	安徽宣城	buccal swab	Hi-Swab DNA Kit	SBE10	N. A.
10	HBET0010	Female	Hybrid eyed turtle	杂交眼斑水龟	S. bealei × S. quadriocellata	West Guangdong	GuangdongZhaoqing	广东省肇庆市	buccal swab	PG-100 kit buffer	SQUen01	SHY
11	HBET0011	Female	Hybrid eyed turtle	杂交眼斑水龟	S. bealei × S. quadriocellata	West Guangdong	GuangdongZhaoqing	广东省肇庆市	buccal swab	PG-100 kit buffer	SQUen01	SHY
12	HBET0012	Female	Hybrid eyed turtle	杂交眼斑水龟	S. bealei × S. quadriocellata	West Guangdong	GuangdongZhaoqing	广东省肇庆市	buccal swab	PG-100 kit buffer	SQUen01	SHY
13	HBET0013	Female	Hybrid eyed turtle	杂交眼斑水龟	S. bealei × S. quadriocellata	West Guangdong	GuangdongZhaoqing	广东省肇庆市	buccal swab	PG-100 kit buffer	SQUen01	SHY
14	HBET0014	Female	Hybrid eyed turtle	杂交眼斑水龟	S. bealei × S. quadriocellata	West Guangdong	GuangdongZhaoqing	广东省肇庆市	buccal swab	PG-100 kit buffer	SQUen01	SHY
15	HBET0015	Female	Hybrid eyed turtle	杂交眼斑水龟	S. bealei × S. quadriocellata	West Guangdong	GuangdongZhaoqing	广东省肇庆市	buccal swab	PG-100 kit buffer	SQUen01	SHY
17	HBET0017	Female	Hybrid eyed turtle	杂交眼斑水龟	S. bealei × S. quadriocellata	West Guangdong	GuangdongZhaoqing	广东省肇庆市	buccal swab	PG-100 kit buffer	SQUen01	SHY
18	HBET0018	Female	Hybrid eyed turtle	杂交眼斑水龟	S. bealei × S. quadriocellata	West Guangdong	GuangdongZhaoqing	广东省肇庆市	buccal swab	PG-100 kit buffer	SQUen01	SHY
19	HBET0019	Female	Hybrid eyed turtle	杂交眼斑水龟	S. bealei × S. quadriocellata	West Guangdong	GuangdongZhaoqing	广东省肇庆市	buccal swab	PG-100 kit buffer	SQUen01	SHY
20	HBET0020	Male	Hybrid eyed turtle	杂交眼斑水龟	S. bealei × S. quadriocellata	West Guangdong	GuangdongZhaoqing	广东省肇庆市	buccal swab	PG-100 kit buffer	SQUen01	SHY
21	HBET0021	Male	Hybrid eyed turtle	杂交眼斑水龟	S. bealei × S. quadriocellata	West Guangdong	GuangdongZhaoqing	广东省肇庆市	buccal swab	PG-100 kit buffer	SQUen01	SHY
22	HBET0022	Male	Hybrid eyed turtle	杂交眼斑水龟	S. bealei × S. quadriocellata	West Guangdong	GuangdongZhaoqing	广东省肇庆市	buccal swab	PG-100 kit buffer	SQUen01	SHY
23	HBET0023	Male	Hybrid eyed turtle	杂交眼斑水龟	S. bealei × S. quadriocellata	West Guangdong	GuangdongZhaoqing	广东省肇庆市	buccal swab	PG-100 kit buffer	SQUen01	SHY
24	HBET0024	Male	Hybrid eyed turtle	杂交眼斑水龟	S. bealei × S. quadriocellata	West Guangdong	GuangdongZhaoqing	广东省肇庆市	buccal swab	PG-100 kit buffer	SQUen01	SHY
26	HBET0026	Male	Hybrid eyed turtle	杂交眼斑水龟	S. bealei × S. quadriocellata	West Guangdong	GuangdongZhaoqing	广东省肇庆市	buccal swab	PG-100 kit buffer	SQUen01	SHY
27	HBET0027	Male	Hybrid eyed turtle	杂交眼斑水龟	S. bealei × S. quadriocellata	West Guangdong	GuangdongZhaoqing	广东省肇庆市	buccal swab	PG-100 kit buffer	SQUen01	SHY
29	HBET0029	Male	Hybrid eyed turtle	杂交眼斑水龟	S. bealei × S. quadriocellata	West Guangdong	GuangdongZhaoqing	广东省肇庆市	buccal swab	PG-100 kit buffer	SQUen01	SHY
42	HBET0042	Female	Hybrid eyed turtle	杂交眼斑水龟	S. bealei × S. quadriocellata	West Guangdong	GuangdongHuaiji	广东省肇庆市怀集县	buccal swab	PG-100 kit buffer	SQUen01	SHY
43	HBET0043	Female	Hybrid eyed turtle	杂交眼斑水龟	S. bealei × S. quadriocellata	West Guangdong	GuangdongHuaiji	广东省肇庆市怀集县	buccal swab	PG-100 kit buffer	SQUen01	SHY
44	HBET0044	Male	Hybrid eyed turtle	杂交眼斑水龟	S. bealei × S. quadriocellata	West Guangdong	GuangdongHuaiji	广东省肇庆市怀集县	buccal swab	PG-100 kit buffer	SQUen01	SHY
45	HBET0045	Male	Hybrid eyed turtle	杂交眼斑水龟	S. bealei × S. quadriocellata	West Guangdong	GuangdongHuaiji	广东省肇庆市怀集县	buccal swab	PG-100 kit buffer	SQUen01	SHY
88	HBET0051	Female	Hybrid eyed turtle	杂交眼斑水龟	S. bealei × S. quadriocellata	East Guangxi	GuangxiHezhouLingfeng	广西省贺州市八步区灵峰镇小水细	buccal swab	paper cover	SQUen01	SHY
77	TURT0400	Male	Four-eyed turtle	四眼斑水龟	S. quadriocellata	West Guangdong	GuangdongZhaoqingHeishiding	广东省肇庆市封开县黑石顶保护区	buccal swab	PG-100 kit buffer	SQUen01	SQUen
79	TURT0402	Female	Four-eyed turtle	四眼斑水龟	S. quadriocellata	West Guangdong	GuangdongZhaoqingHeishiding	广东省肇庆市封开县黑石顶保护区	buccal swab	PG-100 kit buffer	SQUen01	SQUen
81	TURT0404	Male	Four-eyed turtle	四眼斑水龟	S. quadriocellata	West Guangdong	GuangdongZhaoqingHeishiding	广东省肇庆市封开县黑石顶保护区	buccal swab	PG-100 kit buffer	SQUen01	SQUen
16	HBET0016	Female	Hybrid eyed turtle	杂交眼斑水龟	S. bealei × S. quadriocellata	West Guangdong	GuangdongZhaoqing	广东省肇庆市	buccal swab	PG-100 kit buffer	SQUen02	SHY
25	HBET0025	Male	Hybrid eyed turtle	杂交眼斑水龟	S. bealei × S. quadriocellata	West Guangdong	GuangdongZhaoqing	广东省肇庆市	buccal swab	PG-100 kit buffer	SQUen02	SHY
41	HBET0041	Female	Four-eyed turtle	四眼斑水龟	S. quadriocellata	East Guangxi	GuangxiWuzhou	广西省梧州市	buccal swab	PG-100 kit buffer	SQUen03	SHY	*
70	TURT0393	Male	Four-eyed turtle	四眼斑水龟	S. quadriocellata	East Guangxi	GuangxiWuzhouLiubao	广西省梧州市苍梧县六堡镇	buccal swab	PG-100 kit buffer	SQUen03	SHY
73	TURT0396	Male	Four-eyed turtle	四眼斑水龟	S. quadriocellata	East Guangxi	GuangxiWuzhouLiubao	广西省梧州市苍梧县六堡镇	buccal swab	PG-100 kit buffer	SQUen03	SHY
28	HBET0028	Male	Hybrid eyed turtle	杂交眼斑水龟	S. bealei × S. quadriocellata	West Guangdong	GuangdongZhaoqing	广东省肇庆市	buccal swab	PG-100 kit buffer	SQUen03	SQUen	*
78	TURT0401	Female	Four-eyed turtle	四眼斑水龟	S. quadriocellata	West Guangdong	GuangdongZhaoqingHeishiding	广东省肇庆市封开县黑石顶保护区	buccal swab	PG-100 kit buffer	SQUen03	SQUen
80	TURT0403	Female	Four-eyed turtle	四眼斑水龟	S. quadriocellata	West Guangdong	GuangdongZhaoqingHeishiding	广东省肇庆市封开县黑石顶保护区	buccal swab	PG-100 kit buffer	SQUen03	SQUen
36	HBET0036		Four-eyed turtle	四眼斑水龟	S. quadriocellata	Unclear	Guangxi	广西省	buccal swab	PG-100 kit buffer	SQUen03	SQUen
65	TURT0379	Female	Four-eyed turtle	四眼斑水龟	S. quadriocellata	Unclear	GuangxiHezhouMajiang	广西省贺州市昭平县马江镇	buccal swab	PG-100 kit buffer	SQUen03	SQUen
39	HBET0039	Male	Four-eyed turtle	四眼斑水龟	S. quadriocellata	East Guangxi	GuangxiWuzhou	广西省梧州市	buccal swab	PG-100 kit buffer	SQUen03	SQUen	*
40	HBET0040	Female	Four-eyed turtle	四眼斑水龟	S. quadriocellata	East Guangxi	GuangxiWuzhou	广西省梧州市	buccal swab	PG-100 kit buffer	SQUen03	SQUen
69	TURT0392	Male	Four-eyed turtle	四眼斑水龟	S. quadriocellata	East Guangxi	GuangxiWuzhouLiubao	广西省梧州市苍梧县六堡镇	buccal swab	PG-100 kit buffer	SQUen03	SQUen
71	TURT0394	Female	Four-eyed turtle	四眼斑水龟	S. quadriocellata	East Guangxi	GuangxiWuzhouLiubao	广西省梧州市苍梧县六堡镇	buccal swab	PG-100 kit buffer	SQUen03	SQUen	*
72	TURT0395	Female	Four-eyed turtle	四眼斑水龟	S. quadriocellata	East Guangxi	GuangxiWuzhouLiubao	广西省梧州市苍梧县六堡镇	buccal swab	PG-100 kit buffer	SQUen03	SQUen
74	TURT0397	Female	Four-eyed turtle	四眼斑水龟	S. quadriocellata	East Guangxi	GuangxiWuzhouLiubao	广西省梧州市苍梧县六堡镇	buccal swab	PG-100 kit buffer	SQUen03	SQUen
61	TURT0375	Male	Four-eyed turtle	四眼斑水龟	S. quadriocellata	West Guangdong	GuangdongYangjiangDaba	广东省阳江市阳东县大八镇	buccal swab	PG-100 kit buffer	SQUen04	SQUen		*
63	TURT0377	Male	Four-eyed turtle	四眼斑水龟	S. quadriocellata	West Guangdong	GuangdongYangjiangDaba	广东省阳江市阳东县大八镇	buccal swab	PG-100 kit buffer	SQUen04	SQUen
66	TURT0389	Female	Four-eyed turtle	四眼斑水龟	S. quadriocellata	East Guangxi	GuangxiWuzhouSanbao	广西省梧州市岑溪市三堡镇	buccal swab	PG-100 kit buffer	SQUen05	SQUen
67	TURT0390	Female	Four-eyed turtle	四眼斑水龟	S. quadriocellata	East Guangxi	GuangxiWuzhouSanbao	广西省梧州市岑溪市三堡镇	buccal swab	PG-100 kit buffer	SQUen05	SQUen
68	TURT0391	Male	Four-eyed turtle	四眼斑水龟	S. quadriocellata	East Guangxi	GuangxiWuzhouSanbao	广西省梧州市岑溪市三堡镇	buccal swab	PG-100 kit buffer	SQUen05	SQUen
62	TURT0376	Female	Four-eyed turtle	四眼斑水龟	S. quadriocellata	West Guangdong	GuangdongYangjiangDaba	广东省阳江市阳东县大八镇	buccal swab	PG-100 kit buffer	SQUen06	SQUen		*
82	TURT0406	Female	Four-eyed turtle	四眼斑水龟	S. quadriocellata	West Guangdong	GuangdongZhaoqingHeishiding	广东省肇庆市封开县黑石顶保护区	buccal swab	PG-100 kit buffer	SQUen06	SQUen
30	HBET0030	Male	Four-eyed turtle	四眼斑水龟	S. quadriocellata	Hainan	Hainan	海南省	buccal swab	PG-100 kit buffer	SQUes01	SQUes
31	HBET0031	Male	Four-eyed turtle	四眼斑水龟	S. quadriocellata	Hainan	Hainan	海南省	buccal swab	PG-100 kit buffer	SQUes01	SQUes
32	HBET0032	Male	Four-eyed turtle	四眼斑水龟	S. quadriocellata	Hainan	Hainan	海南省	buccal swab	PG-100 kit buffer	SQUes01	SQUes
33	HBET0033	Female	Four-eyed turtle	四眼斑水龟	S. quadriocellata	Hainan	Hainan	海南省	buccal swab	PG-100 kit buffer	SQUes01	SQUes
34	HBET0034	Male	Four-eyed turtle	四眼斑水龟	S. quadriocellata	Hainan	Hainan	海南省	buccal swab	PG-100 kit buffer	SQUes01	SQUes
46	TURT0142		Four-eyed turtle	四眼斑水龟	S. quadriocellata	Hainan	HainanLimushan	海南省黎母山	buccal swab	PG-100 kit buffer	SQUes01	SQUes
47	TURT0143		Four-eyed turtle	四眼斑水龟	S. quadriocellata	Hainan	HainanLimushan	海南省黎母山	buccal swab	PG-100 kit buffer	SQUes01	SQUes
60	TURT0344		Four-eyed turtle	四眼斑水龟	S. quadriocellata	Hainan	HainanLimushan	海南省黎母山	buccal swab	PG-100 kit buffer	SQUes01	SQUes
37	HBET0037	Male	Four-eyed turtle	四眼斑水龟	S. quadriocellata	Unclear	Vietnam	越南	buccal swab	PG-100 kit buffer	SQUwc01	SQUwn		*
99	sc2		Four-eyed turtle	四眼斑水龟	S. quadriocellata	Unclear	GuangxiQingzhou	广西钦州	buccal swab	Hi-Swab DNA Kit	SQUwc02	N. A.
3	HBET0003	Male	Four-eyed turtle	四眼斑水龟	S. quadriocellata	Unclear	Guangdong	广东省	tail	95% ethanol	SQUwn01	SQUwn
4	HBET0004	Male	Four-eyed turtle	四眼斑水龟	S. quadriocellata	Unclear	Guangdong	广东省	tail	95% ethanol	SQUwn01	SQUwn
83	HBET0046	Male	Four-eyed turtle	四眼斑水龟	S. quadriocellata	Unclear	Vietnam	越南	buccal swab	PG-100 kit buffer	SQUwn02	SQUwn
64	TURT0378	Female	Four-eyed turtle	四眼斑水龟	S. quadriocellata	Unclear	GuangxiHezhouMajiang	广西省贺州市昭平县马江镇	buccal swab	PG-100 kit buffer	SQUwn03	SQUwn
85	HBET0048	Female	Four-eyed turtle	四眼斑水龟	S. quadriocellata	Unclear	Vietnam	越南	buccal swab	PG-100 kit buffer	SQUwn03	SQUwn
86	HBET0049	Female	Four-eyed turtle	四眼斑水龟	S. quadriocellata	Unclear	Vietnam	越南	buccal swab	PG-100 kit buffer	SQUwn03	SQUwn	*
2	HBET0002	Male	Four-eyed turtle	四眼斑水龟	S. quadriocellata	Unclear	Guangdong	广东省	tail	95% ethanol	SQUwn04	SQUen	*
5	HBET0005	Female	Four-eyed turtle	四眼斑水龟	S. quadriocellata	Unclear	Guangdong	广东省	tail	95% ethanol	SQUwn05	SQUwn
84	HBET0047	Female	Four-eyed turtle	四眼斑水龟	S. quadriocellata	Unclear	Vietnam	越南	buccal swab	PG-100 kit buffer	SQUwn06	SQUwn
75	TURT0398	Male	Four-eyed turtle	四眼斑水龟	S. quadriocellata	East Guangxi	GuangxiGuigangWangju	广西省贵港市桂平市王举村	buccal swab	PG-100 kit buffer	SQUwn07	SQUen
76	TURT0399	Female	Four-eyed turtle	四眼斑水龟	S. quadriocellata	East Guangxi	GuangxiGuigangWangju	广西省贵港市桂平市王举村	buccal swab	PG-100 kit buffer	SQUwn07	SQUen
35	HBET0035	Male	Four-eyed turtle	四眼斑水龟	S. quadriocellata	Unclear	Guangxi	广西省	buccal swab	PG-100 kit buffer	SQUwn08	SQUwn	*
1	HBET0001	Female	Four-eyed turtle	四眼斑水龟	Sacalia quadriocellata	Unclear	GuangdongYangjiang	广东省阳江市	tail	95% ethanol	SQUwn09	SQUwn		*
38	HBET0038	Female	Four-eyed turtle	四眼斑水龟	S. quadriocellata	Unclear	Vietnam	越南	buccal swab	PG-100 kit buffer	SQUwn09	SQUwn		*
98	sc1		Four-eyed turtle	四眼斑水龟	S. quadriocellata	Unclear	GuangxiQingzhou	广西钦州	buccal swab	Hi-Swab DNA Kit	SQUws01	N. A.
102	sc5		Four-eyed turtle	四眼斑水龟	S. quadriocellata	Unclear	GuangxiQingzhou	广西钦州	buccal swab	Hi-Swab DNA Kit	SQUws01	N. A.
100	sc3		Four-eyed turtle	四眼斑水龟	S. quadriocellata	Unclear	GuangxiQingzhou	广西钦州	buccal swab	Hi-Swab DNA Kit	SQUws02	N. A.
101	sc4		Four-eyed turtle	四眼斑水龟	S. quadriocellata	Unclear	GuangxiQingzhou	广西钦州	buccal swab	Hi-Swab DNA Kit	SQUws03	N. A.
