# Supplementary material for: Phylogeography of the endangered “eyed” turtles (genus Sacalia) and the discovery of a lineage derived from natural interspecific hybridization
Source: Ecol Evol. 2022 Dec 21;12(12):e9545. doi: 10.1002/ece3.9545 (PMC9772493; doi:10.1002/ece3.9545)
Supplement: Supplementary file 2 — Table S2. [file ECE3-12-e9545-s010.xlsx]

## Sheet: Sheet1
NO.	nNDA MARKER	Forwardprimer5'-3'	Reverseprimer5'-3'	Fragment Size/bp	Origin	clean data size/bp	SNP in Spink 2014	PCR availability	For large scale	Variation(SNP.heter+indel) in pilot Sacalia samples	Variation (SNP.heter+indel) in total Sacalia samples	Note
1	17367	GGAGTCCTGATGGATGACAC	GGTGGCTTTATACCCATCTC	800	Backstrom, 2008	589		OK	Yes	3	14.5+3	oringinally designed for birds
2	AKR	GTCTGCAACTGGTTTATCAAC	TTAGGCCATGAGTTTTGCCTG	529	Berlin et al. 2008	423	3	OK	Yes	2.1	4.3
3	DNAH3	GGTAAAATGATAGAAGAYTACTG	CTKGAGTTRGAHACAATKATGCCAT	800	Townsend, 2008	625		OK	Yes	2.1	3.8	oringinally designed for squamate reptile
4	FSHR	ATATGGTTTATCARCATTYTAGC	CTTGGATTTGGASACWGTRATGAG	668	Redesigned by Spink, 2014 according to Townsend. 2008	652	4	OK	Yes	2.1	4.4
5	GHR	TGATGATTCTGGACGKGCCAGTTG	TTGAGCACAAGGCCTTGTGGAG	617	Spink, 2014	605	5	OK	Yes	2	4.5
6	NB14108, DDAH1	TCCAAGCGGACAAATCAACG	GGGCTTTCTGTGCAGCTTC	734	Backström et al. 2008	640	7	OK	Yes	3.3	6.13+1	double bands shown in agrous gel electropherisis, but single fragment amplified actually
7	PLXNA2	AGGAYAACAARTCMTGCTACC	TTRGTGCACTGSACRTCCTTYCC	770	Spink, 2014	688	4	OK	Yes	10.2	10.9	only forward primer produce clean sequence peaks.
8	PRLR	GACARYGARGACCAGCAACTRATGCC	GACYTTGTGRACTTCYACRTAATCCAT	532	Townsend, 2008	445		OK	Yes	1.0+1	6.4+1	oringinally designed for squamate reptile
9	TAR	TTGCCCAGTCTCTTTGTGGAG	CTACATTCCCCAGCCTGA	503	Berlin et al. 2008	491	4	OK	Yes	4.2	5.7
10	TB29	GGTACCAAGCATACCCATTTG	GGTTCAATAAGAATGGGGAAGA	609	Thomson, 2008	490		OK	Yes	3	11.2+3	oringinally designed for turtle; 1 individual with multi-indel
11	TB54	CAAGCTGTTGTCTATGGAGTACTTTC	CCTGCTATTGAATGACATATACTGC	714	Thomson, 2008	584		OK	Yes	0.3	3.9+1	oringinally designed for turtle
12	TB62	AACTTGCTGACTGACGTAAGAAAA	GGAGTTATCTTGTTTGAAGTTAAAGG	703	Thomson, 2008	580		OK	Yes	2.2	6.9+2	oringinally designed for turtle
13	TB73_new	CCTGCAATGGGGTCTGCTA	TGCAAAATCTACTCCAGCTTAGG	420	Redesigned in this study according to TB73 in Thomson, 2008	376		OK	Yes	6.1+1	15.6+1	oringinally designed for turtle
14	TB75	AAATGTTGCGTTGACAATTCAG	GTGGCTGGCTTTTTGTAGGT	608	Thomson, 2008	460		OK	Yes	4.3+2	7.6+4	oringinally designed for turtle
15	TB81	AGGCTCTCTTCTGCCATTCA	GAGCCAAAATTTTTCCTTTGC	745	Thomson, 2008	618		OK	Yes	3.1+1	8.5+3	oringinally designed for turtle
16	VIM_new	AGTGGAGGAGGAAGTAAAACAAA	ACCTGTTGAAGAATAAGACAGCT	633	Redesigned in this study according to VIM in Kimball, 2009	523		OK	Yes	3	10.12+6	8 individual with multi-indel
17	BDNF	GACCATCCTTTTCCTKACTATGGTTATTTCATACTT	CTATCTTCCCCTTTTAATGGTCAGTGTACAAAC	664	Noonan and Chippindale 2006	670	4	OK	NO	1
18	NB00504	AAAGCTGATGCTGGGAAG	CCAGAAGTACACAGTTATC	613	Backström et al. 2008	615	6	OK	NO	5.1+2
19	NB10005	ATACCCATTATGCTGGTTGG	AAAGCTGCATTCCAGGATTC	639	Backström et al. 2008	662	6	OK	NO	7+2
20	NB10015, GTF2B	TGTCTCTACATAGCCTGTAG	AATTCCACAGCTTTACGGGC	789	Backström et al. 2008		7	PCR failed	NO
21	NB12303,CDCGNEF9	AATGTCAGCATGAAGAATGC	TTCTTTACTGTCATTGCCGC	659	Backström et al. 2008		6	PCR failed	NO
22	NB17898, MPP6	GTTCCAGTAGATGCTATTCG	CCCACATGCAGAAGACCTTG	668	Backström et al. 2008	605	7	OK	NO	7.2+3
23	PSMB2	TAATGTGTGAGAATAGCAGG	TTSTGRAGGACATGAACCATGC	609	Spink, 2014	610	3	OK	NO	0.2+1
24	RP40	GGGCCTGATGTGGTGGATGCTGGC	GCTTTCTCAGCAGCAGCCTGCTC	602	Friesen et al. 1999		5	PCR failed	NO
25	RYR3	GGTAATCTYGTCTGCARTAAGCC	TGMTGMARTTYCACTAYCACAC	662	Spink, 2014	742	3	OK	NO	0.2
26	SKI	AACTTCAGGAACARCTGTGGCC	AACACTGAAGTCWRTAAGGCTGG	566	Spink, 2014	319	5	OK	NO	4.1
27	RAG1	AGTCATCCTGTGCATGGACC	AGCTGCCCATAACTTTGAGG	597	Redesigned in Spink, 2014 from Barley, 2010			OK	NO	0.2
28	NT3	ATGTCCATCTTGTTTTATGTGATATTT	ACRAGTTTRTTGTTYTCTGAAGTC	576	Townsend, 2008			PCR succeed, sequencing mistake in 40% samples	NO	0.3		oringinally designed for squamate reptile
29	BMP2	CAKCACCGWATTAATATTTATGAAA	CGRCACCCRCARCCCTCCACAACCA	590	Townsend, 2008			failed for 70% sample;	NO	1		oringinally designed for squamate reptile
30	AHR	CARGATGAGTCTRTKTATCTCT	GYRAACATSCCATTRACTTGCAT	571	Townsend, 2008			failed, the forward primer is incompatible said in Barley 2010	NO			oringinally designed for squamate reptile
31	PER2	CATCTTCAYCCAAATGACAGACC	CCTGATTGGTGAATAGTCAAAAGG	1200	Kimball, 2009			OK	NO	3		oringinally designed for birds;half bad sequence result for both primer due to 15 poly T in the middle of this marker
32	TB88	CCCAAAGCATGAATGGAGAA	ACGGCTACCCCCGATACTTA	619	Thomson, 2008			failed all	NO			for turtle
33	PAXIP1	CCCTCAGACACTGGATTAYGAATCAT	CCAAGGATTCCGAAGCAGTAAG	900	Kimball, 2009			OK, largest sequencing fragment up to 900+ bp	NO	3+many		oringinally designed for birds
34	TB01	CCGGGCTGACATATACGAAA	GACTGCTGTTGGGTTGTTGA	719	Thomson, 2008			OK	NO	0.1		for turtle
35	UBN1	CCYCTMAATTTYCTGGCWGARCAGGC	GGTCAGYAAYTTKGCCACHCCYT	707	Townsend, 2008			Failed	NO			oringinally designed for squamate reptile
36	VIM	GACCGTGGAAACTAGAGATGGAC	GTCATCGTGATGCTGGGAAGTTTC	700	Kimball, 2009			faild to amplify S. quadriocellata and S. bealei from mainland but succeed for hybrid and S. quadriocellata on Hianan.	Yes, redesign new forward and reward primer to amplify S. quadriocellata and S. bealei from mainland	5		oringinally designed for birds
37	BACH1	GATTTGAHCCYTTRCTTCAGTTTGC	ACCTCACATTCYTGTTCYCTRGC	1500	Townsend, 2008			Not good	NO	1		oringinally designed for squamate reptile
38	HNFAL	GCAGCCCTCTACACCTGGTA	CAATATCCCCTGACCAGCAT	740	Spink and Shaffer, 2007			OK with double bands, sequenced 70% samples with many double peaks	NO	3+many
39	TB69	GCCAAGACTATGGGGTTTTG	CCTCCAAAAACACCAATCAC	713	Thomson, 2008			PCR OK, 60% sequencing faild	NO	1		for turtle
40	TB52	GCCAATCTATATAAGATGCTTGATG	GGGGGACAAAATAAGGTACTTAAA	859	Thomson, 2008			PCR OK, 60% sequencing faild	NO	1.5		for turtle
41	TB60	GTGCTCAAAGGTGCAGAACA	CCTTCGCTTTGATCACGTCT	770	Thomson, 2008			PCR OK ; half bad sequence result for both primer due to poly G in the middle of this marker	NO	0.4		for turtle
42	TB73	TCCAGCAAGATTTAAGGTTTCA	TGCAAAATCTACTCCAGCTTAGG	581	Thomson, 2008			OK	Yes, new F primer should be designed to avoid the poly T region	8.3		for turtle
43	RELN	TGAAAGAGTCACTGAAATAAACTGGGAAAC	GCCATGTAATTCCATTATTTACACTG	1118	Spink and Shaffer, 2007			OK	NO	1.2
44	TB53	TGGGTCTCTGTGCTTGTATCA	CTCAGACAGCCCAAAAGGAG	714	Thomson, 2008			failed all	NO			for turtle
45	22519	TTTGAGACATATGAGCAGGC	TGTTTCTGAAGCTTCAAGTC	800	Backstrom, 2008			OK	NO	0.2		oringinally designed for birds
46	TB06	TCACAAACCAGTGCAAGTCA	TTTGTCAGTAATGTGCAAGAATTG	547	Thomson et al. 2008		3	PCR failed	NO
47	TB49	CCCACACATCTCCCTTAAGAA	TTCCAAGGTCACGTCTTTAAAAT	627	Thomson et al. 2008		3	PCR failed	NO
48	TB53	TGGGTCTCTGTGCTTGTATCA	CTCAGACAGCCCAAAAGGAG	676	Thomson et al. 2008		3	PCR failed	NO
49	TB57	TTAAGCGAAACGCCTCAACT	GGTTTCCTGGGGCTGTAAGA	783	Thomson et al. 2008		6	PCR failed	NO
50	TB90	ACTGCAGGGAATTGAGCTGT	CCTGGGATGGTATCAAGCTG	754	Thomson et al. 2008		8	PCR failed	NO
51	TYR	AGCYTGCTGAGGAAGGARTGCTG	AGTAAMTKAGGGTTRGTGGGG	661	Spink, 2014		4	Not order primer	NO
52	NB10179	CTCACAGAGATCAATGAAGC	TAACCAATGAAGTAGTGAGC	706	Backström et al. 2008		3	Not order primer	NO
53	TB92	GCACCTTGAAGTCTTCCCTTT	TCAGGTGTAGGCAACCTATGG	727	Thomson et al. 2008		6	Not order primer	NO
*The choice of primers is inspired by Barley, 2010, Spinks, 2010 and Spinks, 2014.
Those primers were used in Spink 2014. sequence from 8 tested individuals were downloaded to juastify the diviersity to choose primer for study of Sacalia hybrid. The cretiria is no indel and with SNP between 3 to 8 variable sites in sequence no more than 800 bp. 5 individual from diffrent mtDNA lineage were sequenced in a pilot test to select optimal markers with at least 2 variable sites and no…
Reference
Barley, A. J., Spinks, P. Q., Thomson, R. C., & Shaffer, H. B. (2010). Fourteen nuclear genes provide phylogenetic resolution for difficult nodes in the turtle tree of life. Molecular Phylogenetics and Evolution, 55(3), 1189–1194.
Spinks, P. Q., Thomson, R. C., Barley, A. J., Newman, C. E., & Shaffer, H. B. (2010). Testing avian, squamate, and mammalian nuclear markers for cross amplification in turtles. Conservation Genetics Resources, 2(1), 127–129. Journal Article. Retrieved from
Spinks, P. Q., Thomson, R. C., & Shaffer, H. B. (2014). The advantages of going large: genome‐wide SNPs clarify the complex population history and systematics of the threatened western pond turtle. Mol Ecol, 23(9), 2228–2241. Journal Article.
Thomson, R. C., Shedlock, A. M., Edwards, S. V, & Shaffer, H. B. (2008). Developing markers for multilocus phylogenetics in non-model organisms: a test case with turtles. Mol Phylogenet Evol, 49(2), 514–525. Journal Article. Retrieved from
Townsend, T. M., Alegre, R. E., Kelley, S. T., Wiens, J. J., & Reeder, T. W. (2008). Rapid development of multiple nuclear loci for phylogenetic analysis using genomic resources: An example from squamate reptiles. Molecular Phylogenetics and Evolution, 47(1), 129–142.
Backström, N., Fagerberg, S., & Ellegren, H. (2008). Genomics of natural bird populations: a gene‐based set of reference markers evenly spread across the avian genome. Molecular ecology, 17(4), 964-980.
Berlin, S., Quintela, M., & Höglund, J. (2008). A multilocus assay reveals high nucleotide diversity and limited differentiation among Scandinavian willow grouse (Lagopus lagopus). BMC genetics, 9(1), 1.
Kimball, R. T., Braun, E. L., Barker, F. K., Bowie, R. C., Braun, M. J., Chojnowski, J. L., ... & Holznagel, W. (2009). A well-tested set of primers to amplify regions spread across the avian genome. Molecular Phylogenetics and Evolution, 50(3), 654-660.
