# Supplementary material for: Phylogeography of the endangered “eyed” turtles (genus Sacalia) and the discovery of a lineage derived from natural interspecific hybridization
Source: Ecol Evol. 2022 Dec 21;12(12):e9545. doi: 10.1002/ece3.9545 (PMC9772493; doi:10.1002/ece3.9545)
Supplement: Supplementary file 3 — Table S3. [file ECE3-12-e9545-s004.xlsx]

## Sheet: Sheet1
	Animal ID	17367	AKR	DNAH	FSHR	GHR	NB14108	PLXNA2	PRLR	TAR	TB29	TB54	TB62	TB73_new	TB75	TB81	VIM_new
	HBET0001	Acc. Num.	Acc. Num.	Acc. Num.	Acc. Num.	Acc. Num.	Acc. Num.	Acc. Num.	Acc. Num.	Acc. Num.	Acc. Num.	Acc. Num.	Acc. Num.	Acc. Num.	Acc. Num.	Acc. Num.	Acc. Num.
	HBET0002	One indel	Acc. Num.	Acc. Num.	Acc. Num.	Acc. Num.	Acc. Num.	Acc. Num.	Acc. Num.	Acc. Num.	Acc. Num.	Acc. Num.	Acc. Num.	Acc. Num.	Acc. Num.	Acc. Num.	Acc. Num.
	HBET0003	Acc. Num.	Acc. Num.	Acc. Num.	Acc. Num.	Acc. Num.	Acc. Num.	Acc. Num.	Acc. Num.	Acc. Num.	Acc. Num.	Acc. Num.	Acc. Num.	Acc. Num.	Acc. Num.	Acc. Num.	Acc. Num.
	HBET0004	Acc. Num.	Acc. Num.	Acc. Num.	Acc. Num.	Acc. Num.	Acc. Num.	Acc. Num.	Acc. Num.	Acc. Num.	Acc. Num.	Acc. Num.	Acc. Num.	Acc. Num.	Acc. Num.	Acc. Num.	One indel
	HBET0005	Acc. Num.	Acc. Num.	Acc. Num.	Acc. Num.	Acc. Num.	Acc. Num.	Acc. Num.	Acc. Num.	Acc. Num.	Acc. Num.	Acc. Num.	Acc. Num.	Acc. Num.	Acc. Num.	Acc. Num.	Acc. Num.
	HBET0006	Acc. Num.	Acc. Num.	Acc. Num.	Acc. Num.	Acc. Num.	Acc. Num.	Acc. Num.	Acc. Num.	Acc. Num.	Acc. Num.	Acc. Num.	One indel	Acc. Num.	Acc. Num.	Acc. Num.	Acc. Num.
	HBET0007	One indel	Acc. Num.	Acc. Num.	Acc. Num.	Acc. Num.	Acc. Num.	Acc. Num.	Acc. Num.	Acc. Num.	Acc. Num.	Acc. Num.	Acc. Num.	Acc. Num.	Acc. Num.	Acc. Num.	Acc. Num.
	HBET0008	Acc. Num.	Acc. Num.	Acc. Num.	Acc. Num.	Acc. Num.	Acc. Num.	Acc. Num.	Acc. Num.	Acc. Num.	Acc. Num.	Acc. Num.	Acc. Num.	Acc. Num.	Acc. Num.	Acc. Num.	Acc. Num.
	HBET0009	One indel	Acc. Num.	Acc. Num.	Acc. Num.	Acc. Num.	Acc. Num.	Acc. Num.	One indel	Acc. Num.	Acc. Num.	Acc. Num.	Acc. Num.	Acc. Num.	Acc. Num.	Acc. Num.	Acc. Num.
	HBET0010	Acc. Num.	Acc. Num.	Acc. Num.	Acc. Num.	Acc. Num.	Acc. Num.	Acc. Num.	Acc. Num.	Acc. Num.	Acc. Num.	Acc. Num.	Acc. Num.	Acc. Num.	Acc. Num.	Acc. Num.	Acc. Num.
	HBET0011	Acc. Num.	Acc. Num.	Acc. Num.	Acc. Num.	Acc. Num.	Acc. Num.	Acc. Num.	One indel	Acc. Num.	Acc. Num.	Acc. Num.	Acc. Num.	Acc. Num.	Acc. Num.	Acc. Num.	Acc. Num.
	HBET0012	Acc. Num.	Acc. Num.	Acc. Num.	Acc. Num.	Acc. Num.	Acc. Num.	Acc. Num.	Acc. Num.	Acc. Num.	Acc. Num.	Acc. Num.	Acc. Num.	Acc. Num.	Acc. Num.	Acc. Num.	Multi indel
	HBET0013	Acc. Num.	Acc. Num.	Acc. Num.	Acc. Num.	Acc. Num.	Acc. Num.	Acc. Num.	One indel	Acc. Num.	Acc. Num.	Acc. Num.	Acc. Num.	Acc. Num.	Acc. Num.	Acc. Num.	N.A.
	HBET0014	Acc. Num.	Acc. Num.	Acc. Num.	Acc. Num.	Acc. Num.	Acc. Num.	Acc. Num.	One indel	Acc. Num.	Acc. Num.	Acc. Num.	Acc. Num.	Acc. Num.	Acc. Num.	Acc. Num.	Acc. Num.
	HBET0015	Acc. Num.	Acc. Num.	Acc. Num.	Acc. Num.	Acc. Num.	Acc. Num.	Acc. Num.	One indel	Acc. Num.	Acc. Num.	Acc. Num.	Acc. Num.	Acc. Num.	Acc. Num.	Acc. Num.	Acc. Num.
	HBET0016	Acc. Num.	Acc. Num.	Acc. Num.	Acc. Num.	Acc. Num.	Acc. Num.	Acc. Num.	One indel	Acc. Num.	Acc. Num.	Acc. Num.	Acc. Num.	Acc. Num.	Acc. Num.	Acc. Num.	N.A.
	HBET0017	Acc. Num.	Acc. Num.	Acc. Num.	Acc. Num.	Acc. Num.	Acc. Num.	Acc. Num.	One indel	Acc. Num.	Acc. Num.	Acc. Num.	Acc. Num.	Acc. Num.	Acc. Num.	Acc. Num.	Acc. Num.
	HBET0018	Acc. Num.	Acc. Num.	Acc. Num.	Acc. Num.	Acc. Num.	Acc. Num.	Acc. Num.	Acc. Num.	Acc. Num.	Acc. Num.	Acc. Num.	Acc. Num.	Acc. Num.	Acc. Num.	Acc. Num.	Acc. Num.
	HBET0019	Acc. Num.	Acc. Num.	Acc. Num.	Acc. Num.	Acc. Num.	Acc. Num.	Acc. Num.	Acc. Num.	Acc. Num.	Acc. Num.	Acc. Num.	Acc. Num.	Acc. Num.	Acc. Num.	Acc. Num.	Acc. Num.
	HBET0020	Acc. Num.	Acc. Num.	Acc. Num.	Acc. Num.	Acc. Num.	Acc. Num.	Acc. Num.	Acc. Num.	Acc. Num.	Acc. Num.	Acc. Num.	Acc. Num.	Acc. Num.	Acc. Num.	Acc. Num.	Acc. Num.
	HBET0021	Acc. Num.	Acc. Num.	Acc. Num.	Acc. Num.	Acc. Num.	Acc. Num.	Acc. Num.	Acc. Num.	Acc. Num.	Acc. Num.	Acc. Num.	Acc. Num.	Acc. Num.	Acc. Num.	Acc. Num.	Acc. Num.
	HBET0022	Acc. Num.	Acc. Num.	Acc. Num.	Acc. Num.	Acc. Num.	Acc. Num.	Acc. Num.	Acc. Num.	Acc. Num.	Acc. Num.	Acc. Num.	Acc. Num.	Acc. Num.	Acc. Num.	Acc. Num.	Acc. Num.
	HBET0023	Acc. Num.	Acc. Num.	Acc. Num.	Acc. Num.	Acc. Num.	Acc. Num.	Acc. Num.	Acc. Num.	Acc. Num.	Acc. Num.	Acc. Num.	Acc. Num.	Acc. Num.	Acc. Num.	Acc. Num.	Acc. Num.
	HBET0024	Acc. Num.	Acc. Num.	Acc. Num.	Acc. Num.	Acc. Num.	Acc. Num.	Acc. Num.	Acc. Num.	Acc. Num.	Acc. Num.	Acc. Num.	Acc. Num.	Acc. Num.	Acc. Num.	Acc. Num.	Acc. Num.
	HBET0025	Acc. Num.	Acc. Num.	Acc. Num.	Acc. Num.	Acc. Num.	Acc. Num.	Acc. Num.	Acc. Num.	Acc. Num.	Acc. Num.	Acc. Num.	Acc. Num.	Acc. Num.	Acc. Num.	Acc. Num.	Acc. Num.
	HBET0026	Acc. Num.	Acc. Num.	Acc. Num.	Acc. Num.	Acc. Num.	Acc. Num.	Acc. Num.	One indel	Acc. Num.	Acc. Num.	Acc. Num.	Acc. Num.	Acc. Num.	Acc. Num.	Acc. Num.	Acc. Num.
	HBET0027	Acc. Num.	Acc. Num.	Acc. Num.	Acc. Num.	Acc. Num.	Acc. Num.	Acc. Num.	Acc. Num.	Acc. Num.	Acc. Num.	Acc. Num.	Acc. Num.	Acc. Num.	Acc. Num.	Acc. Num.	Multi indel
	HBET0028	One indel	Acc. Num.	Acc. Num.	Acc. Num.	Acc. Num.	Acc. Num.	Acc. Num.	One indel	Acc. Num.	Acc. Num.	Acc. Num.	Acc. Num.	Acc. Num.	Acc. Num.	Acc. Num.	Multi indel
	HBET0029	Acc. Num.	Acc. Num.	Acc. Num.	Acc. Num.	Acc. Num.	Acc. Num.	Acc. Num.	Acc. Num.	Acc. Num.	Acc. Num.	Acc. Num.	Acc. Num.	Acc. Num.	Acc. Num.	Acc. Num.	Acc. Num.
	HBET0030	Acc. Num.	Acc. Num.	Acc. Num.	Acc. Num.	Acc. Num.	Acc. Num.	Acc. Num.	Acc. Num.	Acc. Num.	Acc. Num.	Acc. Num.	Acc. Num.	Acc. Num.	Acc. Num.	One indel	Acc. Num.
	HBET0031	Acc. Num.	Acc. Num.	Acc. Num.	Acc. Num.	Acc. Num.	Acc. Num.	Acc. Num.	Acc. Num.	Acc. Num.	Acc. Num.	Acc. Num.	Acc. Num.	Acc. Num.	Acc. Num.	Acc. Num.	Acc. Num.
	HBET0032	Acc. Num.	Acc. Num.	Acc. Num.	Acc. Num.	Acc. Num.	Acc. Num.	Acc. Num.	Acc. Num.	Acc. Num.	Acc. Num.	Acc. Num.	Acc. Num.	Acc. Num.	Acc. Num.	Acc. Num.	Acc. Num.
	HBET0033	Acc. Num.	Acc. Num.	Acc. Num.	Acc. Num.	Acc. Num.	Acc. Num.	Acc. Num.	Acc. Num.	Acc. Num.	Acc. Num.	Acc. Num.	Acc. Num.	Acc. Num.	Acc. Num.	Acc. Num.	Acc. Num.
	HBET0034	Acc. Num.	Acc. Num.	Acc. Num.	Acc. Num.	Acc. Num.	Acc. Num.	Acc. Num.	Acc. Num.	Acc. Num.	Acc. Num.	Acc. Num.	Acc. Num.	Acc. Num.	Acc. Num.	One indel	One indel
	HBET0035	Acc. Num.	Acc. Num.	Acc. Num.	Acc. Num.	Acc. Num.	One indel	Acc. Num.	Acc. Num.	Acc. Num.	Acc. Num.	Acc. Num.	Acc. Num.	Acc. Num.	Acc. Num.	Acc. Num.	One indel
	HBET0036	Acc. Num.	Acc. Num.	Acc. Num.	Acc. Num.	Acc. Num.	Acc. Num.	Acc. Num.	One indel	Acc. Num.	Acc. Num.	Acc. Num.	Acc. Num.	Acc. Num.	Acc. Num.	Acc. Num.	Multi indel
	HBET0037	Acc. Num.	Acc. Num.	Acc. Num.	Acc. Num.	Acc. Num.	Acc. Num.	Acc. Num.	Acc. Num.	Acc. Num.	Acc. Num.	Acc. Num.	Acc. Num.	Acc. Num.	Acc. Num.	Acc. Num.	Acc. Num.
	HBET0038	Acc. Num.	Acc. Num.	Acc. Num.	Acc. Num.	Acc. Num.	Acc. Num.	Acc. Num.	Acc. Num.	Acc. Num.	Acc. Num.	One indel	Acc. Num.	Acc. Num.	Acc. Num.	Acc. Num.	Acc. Num.
	HBET0039	Acc. Num.	Acc. Num.	Acc. Num.	Acc. Num.	Acc. Num.	Acc. Num.	Acc. Num.	One indel	Acc. Num.	Acc. Num.	Acc. Num.	Acc. Num.	Acc. Num.	Acc. Num.	Acc. Num.	Multi indel
	HBET0040	Acc. Num.	Acc. Num.	Acc. Num.	Acc. Num.	Acc. Num.	Acc. Num.	Acc. Num.	Acc. Num.	Acc. Num.	Acc. Num.	Acc. Num.	Acc. Num.	Acc. Num.	Acc. Num.	Acc. Num.	Acc. Num.
	HBET0041	Acc. Num.	Acc. Num.	Acc. Num.	Acc. Num.	Acc. Num.	Acc. Num.	Acc. Num.	Acc. Num.	Acc. Num.	Acc. Num.	Acc. Num.	Acc. Num.	Acc. Num.	Acc. Num.	Acc. Num.	Acc. Num.
	HBET0042	Acc. Num.	Acc. Num.	Acc. Num.	Acc. Num.	Acc. Num.	Acc. Num.	Acc. Num.	One indel	Acc. Num.	Acc. Num.	Acc. Num.	Acc. Num.	Acc. Num.	Acc. Num.	Acc. Num.	Acc. Num.
	HBET0043	Acc. Num.	Acc. Num.	Acc. Num.	Acc. Num.	Acc. Num.	Acc. Num.	Acc. Num.	Acc. Num.	Acc. Num.	Acc. Num.	Acc. Num.	Acc. Num.	Acc. Num.	Acc. Num.	Acc. Num.	Acc. Num.
	HBET0044	Acc. Num.	Acc. Num.	Acc. Num.	Acc. Num.	Acc. Num.	Acc. Num.	Acc. Num.	One indel	Acc. Num.	Acc. Num.	Acc. Num.	Acc. Num.	Acc. Num.	Acc. Num.	Acc. Num.	Acc. Num.
	HBET0045	Acc. Num.	Acc. Num.	Acc. Num.	Acc. Num.	Acc. Num.	Acc. Num.	Acc. Num.	One indel	Acc. Num.	Acc. Num.	Acc. Num.	Acc. Num.	Acc. Num.	Acc. Num.	Acc. Num.	Acc. Num.
	HBET0046	Acc. Num.	Acc. Num.	Acc. Num.	N.A.	Acc. Num.	Acc. Num.	Acc. Num.	Acc. Num.	Acc. Num.	Acc. Num.	Acc. Num.	Acc. Num.	Acc. Num.	Acc. Num.	Acc. Num.	N.A.
	HBET0047	Acc. Num.	Acc. Num.	Acc. Num.	N.A.	Acc. Num.	Acc. Num.	Acc. Num.	Acc. Num.	Acc. Num.	Acc. Num.	Acc. Num.	Acc. Num.	Acc. Num.	Acc. Num.	Acc. Num.	N.A.
	HBET0048	Acc. Num.	Acc. Num.	Acc. Num.	Acc. Num.	Acc. Num.	Acc. Num.	Acc. Num.	Acc. Num.	Acc. Num.	One indel	Acc. Num.	Acc. Num.	Acc. Num.	Acc. Num.	Acc. Num.	Acc. Num.
	HBET0049	One indel	Acc. Num.	Acc. Num.	Acc. Num.	Acc. Num.	N.A.	Acc. Num.	Acc. Num.	N.A.	Acc. Num.	Acc. Num.	Acc. Num.	Acc. Num.	N.A.	Acc. Num.	N.A.
	HBET0051	Acc. Num.	Acc. Num.	Acc. Num.	Acc. Num.	Acc. Num.	Acc. Num.	Acc. Num.	N.A.	Acc. Num.	Acc. Num.	Acc. Num.	Acc. Num.	Acc. Num.	Acc. Num.	Acc. Num.	Acc. Num.
	TURT0142	Acc. Num.	Acc. Num.	Acc. Num.	Acc. Num.	Acc. Num.	Acc. Num.	Acc. Num.	Acc. Num.	Acc. Num.	Acc. Num.	Acc. Num.	Acc. Num.	Acc. Num.	Acc. Num.	Acc. Num.	Acc. Num.
	TURT0143	Acc. Num.	Acc. Num.	Acc. Num.	Acc. Num.	Acc. Num.	Acc. Num.	Acc. Num.	Acc. Num.	Acc. Num.	Acc. Num.	Acc. Num.	Acc. Num.	Acc. Num.	Acc. Num.	One indel	Acc. Num.
	TURT0249	Acc. Num.	Acc. Num.	Acc. Num.	Acc. Num.	Acc. Num.	Acc. Num.	Acc. Num.	Acc. Num.	Acc. Num.	Acc. Num.	Acc. Num.	Acc. Num.	Acc. Num.	Acc. Num.	Acc. Num.	Acc. Num.
	TURT0250	Acc. Num.	Acc. Num.	Acc. Num.	Acc. Num.	Acc. Num.	Acc. Num.	Acc. Num.	One indel	Acc. Num.	Acc. Num.	Acc. Num.	Acc. Num.	Acc. Num.	Acc. Num.	Acc. Num.	Acc. Num.
	TURT0251	One indel	Acc. Num.	Acc. Num.	Acc. Num.	Acc. Num.	Acc. Num.	Acc. Num.	Acc. Num.	Acc. Num.	Acc. Num.	Acc. Num.	Acc. Num.	Acc. Num.	Acc. Num.	Acc. Num.	Acc. Num.
	TURT0252	One indel	Acc. Num.	Acc. Num.	Acc. Num.	Acc. Num.	Acc. Num.	Acc. Num.	Acc. Num.	Acc. Num.	Acc. Num.	Acc. Num.	Acc. Num.	Acc. Num.	Acc. Num.	One indel	Acc. Num.
	TURT0253	Acc. Num.	Acc. Num.	Acc. Num.	Acc. Num.	Acc. Num.	Acc. Num.	Acc. Num.	Acc. Num.	Acc. Num.	Acc. Num.	Acc. Num.	One indel	Acc. Num.	Acc. Num.	One indel	Acc. Num.
	TURT0254	Acc. Num.	Acc. Num.	Acc. Num.	Acc. Num.	Acc. Num.	Acc. Num.	Acc. Num.	One indel	Acc. Num.	Acc. Num.	Acc. Num.	One indel	Acc. Num.	Acc. Num.	Acc. Num.	Acc. Num.
	TURT0255	Acc. Num.	Acc. Num.	Acc. Num.	Acc. Num.	Acc. Num.	Acc. Num.	Acc. Num.	Acc. Num.	Acc. Num.	Acc. Num.	Acc. Num.	Acc. Num.	Acc. Num.	Acc. Num.	Acc. Num.	Acc. Num.
	TURT0256	Acc. Num.	Acc. Num.	Acc. Num.	Acc. Num.	Acc. Num.	Acc. Num.	Acc. Num.	Acc. Num.	Acc. Num.	Acc. Num.	Acc. Num.	One indel	Acc. Num.	Acc. Num.	Acc. Num.	Acc. Num.
	TURT0257	Acc. Num.	Acc. Num.	Acc. Num.	Acc. Num.	Acc. Num.	Acc. Num.	Acc. Num.	One indel	Acc. Num.	Acc. Num.	Acc. Num.	One indel	Acc. Num.	Acc. Num.	Acc. Num.	Acc. Num.
	TURT0327	Acc. Num.	Acc. Num.	Acc. Num.	Acc. Num.	Acc. Num.	Acc. Num.	Acc. Num.	Acc. Num.	Acc. Num.	Acc. Num.	Acc. Num.	Acc. Num.	Acc. Num.	Acc. Num.	Acc. Num.	Acc. Num.
	TURT0328	Acc. Num.	Acc. Num.	Acc. Num.	Acc. Num.	Acc. Num.	Acc. Num.	Acc. Num.	Acc. Num.	Acc. Num.	Acc. Num.	Acc. Num.	Acc. Num.	Acc. Num.	Acc. Num.	Acc. Num.	Acc. Num.
	TURT0329	Acc. Num.	Acc. Num.	Acc. Num.	Acc. Num.	Acc. Num.	Acc. Num.	Acc. Num.	One indel	Acc. Num.	Acc. Num.	Acc. Num.	Acc. Num.	Acc. Num.	Acc. Num.	Acc. Num.	Acc. Num.
	TURT0344	Acc. Num.	Acc. Num.	Acc. Num.	Acc. Num.	Acc. Num.	Acc. Num.	Acc. Num.	Acc. Num.	Acc. Num.	Acc. Num.	Acc. Num.	Acc. Num.	Acc. Num.	Acc. Num.	One indel	Acc. Num.
	TURT0375	Acc. Num.	Acc. Num.	Acc. Num.	Acc. Num.	Acc. Num.	Acc. Num.	Acc. Num.	One indel	Acc. Num.	One indel	Acc. Num.	Acc. Num.	Acc. Num.	Acc. Num.	Acc. Num.	Acc. Num.
	TURT0376	Acc. Num.	Acc. Num.	Acc. Num.	Acc. Num.	Acc. Num.	Acc. Num.	Acc. Num.	Acc. Num.	Acc. Num.	One indel	Acc. Num.	Acc. Num.	Acc. Num.	Acc. Num.	One indel	Multi indel
	TURT0377	Acc. Num.	Acc. Num.	Acc. Num.	Acc. Num.	Acc. Num.	Acc. Num.	Acc. Num.	One indel	Acc. Num.	Acc. Num.	Acc. Num.	Acc. Num.	Acc. Num.	Acc. Num.	Acc. Num.	Acc. Num.
	TURT0378	One indel	Acc. Num.	Acc. Num.	Acc. Num.	Acc. Num.	Acc. Num.	Acc. Num.	Acc. Num.	Acc. Num.	Acc. Num.	Acc. Num.	Acc. Num.	Acc. Num.	Acc. Num.	Acc. Num.	Acc. Num.
	TURT0379	Acc. Num.	Acc. Num.	Acc. Num.	Acc. Num.	Acc. Num.	Acc. Num.	Acc. Num.	One indel	Acc. Num.	Acc. Num.	Acc. Num.	Acc. Num.	Acc. Num.	Acc. Num.	Acc. Num.	Acc. Num.
	TURT0389	Acc. Num.	Acc. Num.	Acc. Num.	Acc. Num.	Acc. Num.	Acc. Num.	Acc. Num.	Acc. Num.	Acc. Num.	Acc. Num.	Acc. Num.	Acc. Num.	Acc. Num.	Acc. Num.	Acc. Num.	Acc. Num.
	TURT0390	Acc. Num.	Acc. Num.	Acc. Num.	Acc. Num.	Acc. Num.	Acc. Num.	Acc. Num.	Acc. Num.	Acc. Num.	Multi indel	Acc. Num.	Acc. Num.	Acc. Num.	Acc. Num.	Acc. Num.	Acc. Num.
	TURT0391	Acc. Num.	Acc. Num.	Acc. Num.	Acc. Num.	Acc. Num.	Acc. Num.	Acc. Num.	Acc. Num.	Acc. Num.	One indel	Acc. Num.	Acc. Num.	Acc. Num.	Acc. Num.	Acc. Num.	Acc. Num.
	TURT0392	One indel	Acc. Num.	Acc. Num.	Acc. Num.	Acc. Num.	Acc. Num.	Acc. Num.	One indel	Acc. Num.	Acc. Num.	Acc. Num.	Acc. Num.	Acc. Num.	Acc. Num.	One indel	Multi indel
	TURT0393	Acc. Num.	Acc. Num.	Acc. Num.	Acc. Num.	Acc. Num.	Acc. Num.	Acc. Num.	One indel	Acc. Num.	One indel	Acc. Num.	Acc. Num.	Acc. Num.	Acc. Num.	Acc. Num.	Acc. Num.
	TURT0394	Acc. Num.	Acc. Num.	Acc. Num.	Acc. Num.	Acc. Num.	Acc. Num.	Acc. Num.	One indel	Acc. Num.	Acc. Num.	Acc. Num.	Acc. Num.	Acc. Num.	Acc. Num.	Acc. Num.	One indel
	TURT0395	Acc. Num.	Acc. Num.	Acc. Num.	Acc. Num.	Acc. Num.	Acc. Num.	Acc. Num.	One indel	Acc. Num.	Acc. Num.	Acc. Num.	Acc. Num.	Acc. Num.	Acc. Num.	Acc. Num.	One indel
	TURT0396	Acc. Num.	Acc. Num.	Acc. Num.	Acc. Num.	Acc. Num.	Acc. Num.	Acc. Num.	Acc. Num.	Acc. Num.	Acc. Num.	Acc. Num.	Acc. Num.	Acc. Num.	Acc. Num.	Acc. Num.	Acc. Num.
	TURT0397	Acc. Num.	Acc. Num.	Acc. Num.	Acc. Num.	Acc. Num.	Acc. Num.	Acc. Num.	Acc. Num.	Acc. Num.	One indel	Acc. Num.	Acc. Num.	Acc. Num.	Acc. Num.	Acc. Num.	Acc. Num.
	TURT0398	Acc. Num.	Acc. Num.	Acc. Num.	Acc. Num.	Acc. Num.	Acc. Num.	Acc. Num.	Acc. Num.	Acc. Num.	Acc. Num.	Acc. Num.	Acc. Num.	Acc. Num.	Acc. Num.	Acc. Num.	Acc. Num.
	TURT0399	One indel	Acc. Num.	Acc. Num.	Acc. Num.	Acc. Num.	Acc. Num.	Acc. Num.	Acc. Num.	Acc. Num.	Acc. Num.	Acc. Num.	Acc. Num.	Acc. Num.	Acc. Num.	Acc. Num.	Acc. Num.
	TURT0400	One indel	Acc. Num.	Acc. Num.	Acc. Num.	Acc. Num.	Acc. Num.	Acc. Num.	Acc. Num.	Acc. Num.	Acc. Num.	Acc. Num.	Acc. Num.	Acc. Num.	Acc. Num.	Acc. Num.	Acc. Num.
	TURT0401	Acc. Num.	Acc. Num.	Acc. Num.	Acc. Num.	Acc. Num.	Acc. Num.	Acc. Num.	Acc. Num.	Acc. Num.	Acc. Num.	Acc. Num.	Acc. Num.	Acc. Num.	Acc. Num.	Acc. Num.	Acc. Num.
	TURT0402	One indel	Acc. Num.	N.A.	Acc. Num.	Acc. Num.	Acc. Num.	Acc. Num.	Acc. Num.	Acc. Num.	Acc. Num.	Acc. Num.	Acc. Num.	Acc. Num.	One indel	Acc. Num.	Acc. Num.
	TURT0403	Acc. Num.	Acc. Num.	Acc. Num.	Acc. Num.	Acc. Num.	Acc. Num.	Acc. Num.	Acc. Num.	Acc. Num.	Acc. Num.	Acc. Num.	Acc. Num.	Acc. Num.	One indel	Acc. Num.	Acc. Num.
	TURT0404	Acc. Num.	Acc. Num.	Acc. Num.	Acc. Num.	Acc. Num.	Acc. Num.	Acc. Num.	Acc. Num.	Acc. Num.	Acc. Num.	Acc. Num.	Acc. Num.	Acc. Num.	Acc. Num.	Acc. Num.	Acc. Num.
	TURT0406	One indel	Acc. Num.	N.A.	Acc. Num.	Acc. Num.	Acc. Num.	Acc. Num.	Acc. Num.	Acc. Num.	One indel	Acc. Num.	Acc. Num.	Acc. Num.	One indel	Acc. Num.	Multi indel
