# Supplementary material for: Phylogeography of the endangered “eyed” turtles (genus Sacalia) and the discovery of a lineage derived from natural interspecific hybridization
Source: Ecol Evol. 2022 Dec 21;12(12):e9545. doi: 10.1002/ece3.9545 (PMC9772493; doi:10.1002/ece3.9545)
Supplement: Supplementary file 4 — Table S4. [file ECE3-12-e9545-s002.xlsx]

## Sheet: Sheet1
Maker		CytB
Position												1	1	1	1	1	1	1	1	1	2	2	2	2	2	2	2	2	2	2	2	2	2	2	2	3	3	3	3	3	3	3	3	3	3	3	3	3	4
		3	3	4	5	6	7	7	8	8	9	0	1	1	2	2	4	6	6	7	0	1	2	2	3	3	4	4	5	6	7	7	8	8	9	0	0	1	2	2	2	2	3	5	6	6	6	9	0
		1	6	2	7	6	2	5	1	8	3	2	4	8	4	8	4	2	8	5	2	1	5	8	1	7	6	7	8	7	0	9	2	3	7	0	9	2	1	4	5	7	6	7	1	4	6	6	5
HBET0001		C	A	T	C	C	C	C	C	G	A	C	A	G	C	T	C	G	T	G	A	A	A	T	T	T	C	C	T	C	T	A	T	A	T	T	T	C	G	T	T	G	A	A	C	C	T	T	C
HBET0002		.	.	.	.	.	.	.	.	.	.	.	.	.	.	.	.	.	.	.	.	.	.	.	.	.	.	.	C	.	.	.	.	.	.	.	C	.	.	.	.	.	.	.	.	.	.	.	.
HBET0003		.	.	.	.	.	.	.	.	.	.	.	.	.	.	.	.	.	.	.	.	.	.	.	.	.	.	.	C	.	.	.	.	.	.	.	C	.	.	.	.	.	.	.	.	.	.	.	.
HBET0004		.	.	.	.	.	.	.	.	.	.	.	.	.	.	.	.	.	.	.	.	.	.	.	.	.	.	.	C	.	.	.	.	.	.	.	C	.	.	.	.	.	.	.	.	.	.	.	.
HBET0005		.	.	.	.	.	.	.	.	.	.	.	.	.	.	.	.	.	.	.	.	.	.	.	.	.	.	.	C	.	.	.	.	.	.	.	C	.	.	.	.	.	.	.	.	.	.	.	.
HBET0006		A	G	C	T	T	T	T	T	A	G	.	T	A	T	.	T	A	C	.	.	.	G	C	.	.	T	A	C	.	C	.	C	.	.	.	.	T	A	C	.	A	G	C	.	T	C	C	A
HBET0007		A	G	C	T	T	T	T	T	A	G	.	T	A	T	.	T	A	C	.	.	.	G	C	.	.	T	A	C	T	C	.	C	.	.	.	.	T	A	C	.	A	G	C	.	T	C	C	A
HBET0008		A	G	C	T	T	T	T	T	A	G	.	T	A	T	.	T	A	C	.	.	.	G	C	.	.	T	A	C	.	C	.	C	.	.	.	.	T	A	C	.	A	G	C	.	T	C	C	A
HBET0009		A	G	C	T	T	T	T	T	A	G	.	T	A	T	.	T	A	C	.	.	.	G	C	.	.	T	A	C	T	C	.	C	.	.	.	.	T	A	C	.	A	G	C	.	T	C	C	A
HBET0010		.	.	.	.	T	.	.	.	.	.	A	.	.	.	.	.	.	C	A	G	.	.	.	.	.	.	.	C	.	.	G	.	.	.	.	.	.	A	.	.	.	.	.	.	.	C	.	A
HBET0011		.	.	.	.	T	.	.	.	.	.	A	.	.	.	.	.	.	C	A	G	.	.	.	.	.	.	.	C	.	.	G	.	.	.	.	.	.	A	.	.	.	.	.	.	.	C	.	A
HBET0012		.	.	.	.	T	.	.	.	.	.	A	.	.	.	.	.	.	C	A	G	.	.	.	.	.	.	.	C	.	.	G	.	.	.	.	.	.	A	.	.	.	.	.	.	.	C	.	A
HBET0013		.	.	.	.	T	.	.	.	.	.	A	.	.	.	.	.	.	C	A	G	.	.	.	.	.	.	.	C	.	.	G	.	.	.	.	.	.	A	.	.	.	.	.	.	.	C	.	A
HBET0014		.	.	.	.	T	.	.	.	.	.	A	.	.	.	.	.	.	C	A	G	.	.	.	.	.	.	.	C	.	.	G	.	.	.	.	.	.	A	.	.	.	.	.	.	.	C	.	A
HBET0015		.	.	.	.	T	.	.	.	.	.	A	.	.	.	.	.	.	C	A	G	.	.	.	.	.	.	.	C	.	.	G	.	.	.	.	.	.	A	.	.	.	.	.	.	.	C	.	A
HBET0016		.	.	.	.	T	.	.	.	.	.	A	.	.	.	.	.	.	C	A	G	.	.	.	.	.	.	.	C	.	.	G	.	.	.	.	.	.	A	.	.	.	.	.	.	.	C	.	A
HBET0017		.	.	.	.	T	.	.	.	.	.	A	.	.	.	.	.	.	C	A	G	.	.	.	.	.	.	.	C	.	.	G	.	.	.	.	.	.	A	.	.	.	.	.	.	.	C	.	A
HBET0018		.	.	.	.	T	.	.	.	.	.	A	.	.	.	.	.	.	C	A	G	.	.	.	.	.	.	.	C	.	.	G	.	.	.	.	.	.	A	.	.	.	.	.	.	.	C	.	A
HBET0019		.	.	.	.	T	.	.	.	.	.	A	.	.	.	.	.	.	C	A	G	.	.	.	.	.	.	.	C	.	.	G	.	.	.	.	.	.	A	.	.	.	.	.	.	.	C	.	A
HBET0020		.	.	.	.	T	.	.	.	.	.	A	.	.	.	.	.	.	C	A	G	.	.	.	.	.	.	.	C	.	.	G	.	.	.	.	.	.	A	.	.	.	.	.	.	.	C	.	A
HBET0021		.	.	.	.	T	.	.	.	.	.	A	.	.	.	.	.	.	C	A	G	.	.	.	.	.	.	.	C	.	.	G	.	.	.	.	.	.	A	.	.	.	.	.	.	.	C	.	A
HBET0022		.	.	.	.	T	.	.	.	.	.	A	.	.	.	.	.	.	C	A	G	.	.	.	.	.	.	.	C	.	.	G	.	.	.	.	.	.	A	.	.	.	.	.	.	.	C	.	A
HBET0023		.	.	.	.	T	.	.	.	.	.	A	.	.	.	.	.	.	C	A	G	.	.	.	.	.	.	.	C	.	.	G	.	.	.	.	.	.	A	.	.	.	.	.	.	.	C	.	A
HBET0024		.	.	.	.	T	.	.	.	.	.	A	.	.	.	.	.	.	C	A	G	.	.	.	.	.	.	.	C	.	.	G	.	.	.	.	.	.	A	.	.	.	.	.	.	.	C	.	A
HBET0025		.	.	.	.	T	.	.	.	.	.	A	.	.	.	.	.	.	C	A	G	.	.	.	.	.	.	.	C	.	.	G	.	.	.	.	.	.	A	.	.	.	.	.	.	.	C	.	A
HBET0026		.	.	.	.	T	.	.	.	.	.	A	.	.	.	.	.	.	C	A	G	.	.	.	.	.	.	.	C	.	.	G	.	.	.	.	.	.	A	.	.	.	.	.	.	.	C	.	A
HBET0027		.	.	.	.	T	.	.	.	.	.	A	.	.	.	.	.	.	C	A	G	.	.	.	.	.	.	.	C	.	.	G	.	.	.	.	.	.	A	.	.	.	.	.	.	.	C	.	A
HBET0028		.	.	.	.	T	.	.	.	.	.	A	.	.	.	.	.	.	C	A	G	.	.	.	.	.	.	.	C	.	.	G	.	.	.	.	.	.	A	.	.	.	.	.	.	.	C	.	A
HBET0029		.	.	.	.	T	.	.	.	.	.	A	.	.	.	.	.	.	C	A	G	.	.	.	.	.	.	.	C	.	.	G	.	.	.	.	.	.	A	.	.	.	.	.	.	.	C	.	A
HBET0030		.	.	.	.	T	.	.	.	.	.	A	.	.	.	C	.	.	C	A	G	.	.	.	.	.	.	.	C	.	.	G	.	.	.	.	.	.	.	.	.	.	.	G	.	.	C	.	A
HBET0031		.	.	.	.	T	.	.	.	.	.	A	.	.	.	C	.	.	C	A	G	.	.	.	.	.	.	.	C	.	.	G	.	.	.	.	.	.	.	.	.	.	.	G	.	.	C	.	A
HBET0032		.	.	.	.	T	.	.	.	.	.	A	.	.	.	C	.	.	C	A	G	.	.	.	.	.	.	.	C	.	.	G	.	.	.	.	.	.	.	.	.	.	.	G	.	.	C	.	A
HBET0033		.	.	.	.	T	.	.	.	.	.	A	.	.	.	C	.	.	C	A	G	.	.	.	.	.	.	.	C	.	.	G	.	.	.	.	.	.	.	.	.	.	.	G	.	.	C	.	A
HBET0034		.	.	.	.	T	.	.	.	.	.	A	.	.	.	C	.	.	C	A	G	.	.	.	.	.	.	.	C	.	.	G	.	.	.	.	.	.	.	.	.	.	.	G	.	.	C	.	A
HBET0035		.	.	.	.	.	.	.	.	.	.	.	.	.	.	.	.	.	.	.	.	.	.	.	.	.	.	.	C	.	.	.	.	.	.	.	.	.	.	.	.	.	.	.	.	.	.	.	.
HBET0036		.	.	.	.	T	.	.	.	.	.	A	.	.	.	.	.	.	C	A	G	.	.	.	.	.	.	.	C	.	.	G	.	.	.	.	.	.	A	.	.	.	.	.	.	.	C	.	A
HBET0037		.	.	.	.	T	.	.	.	.	.	.	.	.	.	.	.	.	C	.	.	.	.	.	.	C	.	.	C	.	.	.	.	C	.	C	.	.	A	.	.	A	.	.	.	.	C	.	A
HBET0038		.	.	.	.	.	.	.	.	.	.	.	.	.	.	.	.	.	.	.	.	.	.	.	.	.	.	.	.	.	.	.	.	.	.	.	.	.	.	.	.	.	.	.	.	.	.	.	.
HBET0039		.	.	.	.	T	.	.	.	.	.	A	.	.	.	.	.	.	C	A	G	.	.	.	.	.	.	.	C	.	.	G	.	.	.	.	.	.	A	.	.	.	.	.	.	.	C	.	A
HBET0040		.	.	.	.	T	.	.	.	.	.	A	.	.	.	.	.	.	C	A	G	.	.	.	.	.	.	.	C	.	.	G	.	.	.	.	.	.	A	.	.	.	.	.	.	.	C	.	A
HBET0041		.	.	.	.	T	.	.	.	.	.	A	.	.	.	.	.	.	C	A	G	.	.	.	.	.	.	.	C	.	.	G	.	.	.	.	.	.	A	.	.	.	.	.	.	.	C	.	A
HBET0042		.	.	.	.	T	.	.	.	.	.	A	.	.	.	.	.	.	C	A	G	.	.	.	.	.	.	.	C	.	.	G	.	.	.	.	.	.	A	.	.	.	.	.	.	.	C	.	A
HBET0043		.	.	.	.	T	.	.	.	.	.	A	.	.	.	.	.	.	C	A	G	.	.	.	.	.	.	.	C	.	.	G	.	.	.	.	.	.	A	.	.	.	.	.	.	.	C	.	A
HBET0044		?	?	?	?	?	.	.	.	.	.	A	.	.	.	.	.	.	C	A	G	.	.	.	.	.	.	.	C	.	.	G	.	.	.	.	.	.	A	.	.	.	.	.	.	.	C	.	A
HBET0045		.	.	.	.	T	.	.	.	.	.	A	.	.	.	.	.	.	C	A	G	.	.	.	.	.	.	.	C	.	.	G	.	.	.	.	.	.	A	.	.	.	.	.	.	.	C	.	A
HBET0046		.	.	.	.	.	.	.	.	.	.	.	.	.	.	.	.	.	.	.	.	G	.	.	.	.	.	.	C	.	.	.	.	.	C	.	C	.	.	.	.	.	.	.	.	.	.	.	.
HBET0047		.	.	.	.	.	.	.	.	.	.	.	.	.	.	.	.	.	.	.	.	.	.	.	.	.	.	.	C	.	.	.	.	.	.	.	C	.	.	.	.	.	.	.	.	.	.	.	.
HBET0048		.	.	.	.	.	.	.	.	.	.	.	.	.	.	.	.	.	.	.	.	.	.	.	.	.	.	.	C	.	.	.	.	.	.	.	C	.	.	.	.	.	.	.	.	.	.	.	.
HBET0049		.	.	.	.	.	.	.	.	.	.	.	.	.	.	.	.	.	.	.	.	.	.	.	.	.	.	.	C	.	.	.	.	.	.	.	C	.	.	.	.	.	.	.	.	.	.	.	.
HBET0051		.	.	.	.	T	.	.	.	.	.	A	.	.	.	.	.	.	C	A	G	.	.	.	.	.	.	.	C	.	.	G	.	.	.	.	.	.	A	.	.	.	.	.	.	.	C	.	A
TURT0142		.	.	.	.	T	.	.	.	.	.	A	.	.	.	C	.	.	C	A	G	.	.	.	.	.	.	.	C	.	.	G	.	.	.	.	.	.	.	.	.	.	.	G	.	.	C	.	A
TURT0143		.	.	.	.	T	.	.	.	.	.	A	.	.	.	C	.	.	C	A	G	.	.	.	.	.	.	.	C	.	.	G	.	.	.	.	.	.	.	.	.	.	.	G	.	.	C	.	A
TURT0249		A	G	C	T	T	T	T	T	A	G	.	T	A	T	.	.	A	C	.	.	.	G	C	.	.	T	A	C	T	C	.	C	.	.	.	.	T	A	C	.	A	G	C	.	T	C	C	.
TURT0250		A	G	C	T	T	T	T	T	A	G	.	T	A	T	.	.	A	C	.	.	.	G	C	.	.	T	A	C	T	C	.	C	.	.	.	.	T	A	C	.	A	G	C	.	T	C	C	.
TURT0251		A	G	C	T	T	T	T	T	A	G	.	T	A	T	.	.	A	C	.	.	.	G	C	.	.	T	A	C	T	C	.	C	.	.	.	.	T	A	C	.	A	G	C	.	T	C	C	.
TURT0252		A	G	C	T	T	T	T	T	A	G	.	T	A	T	.	T	A	C	.	.	.	G	C	.	.	T	A	C	T	C	.	C	.	.	.	.	T	A	C	.	A	G	C	.	T	C	C	A
TURT0253		A	G	C	T	T	T	T	T	A	G	.	T	A	T	.	T	A	C	.	.	.	G	C	.	.	T	A	C	T	C	.	C	.	.	.	.	T	A	C	.	A	G	C	.	T	C	C	A
TURT0254		A	G	C	T	T	T	T	T	A	G	.	T	A	T	.	T	A	C	.	.	.	G	C	.	.	T	A	C	T	C	.	C	.	.	.	.	T	A	C	.	A	G	C	.	T	C	C	A
TURT0255		A	G	C	T	T	T	T	T	A	G	.	T	A	T	.	T	A	C	.	.	.	G	C	.	.	T	A	C	T	C	.	C	.	.	.	.	T	A	C	.	A	G	C	.	T	C	C	A
TURT0256		A	G	C	T	T	T	T	T	A	G	.	T	A	T	.	T	A	C	.	.	.	G	C	.	.	T	A	C	T	C	.	C	.	.	.	.	T	A	C	.	A	G	C	.	T	C	C	A
TURT0257		A	G	C	T	T	T	T	T	A	G	.	T	A	T	.	T	A	C	.	.	.	G	C	.	.	T	A	C	T	C	.	C	.	.	.	.	T	A	C	.	A	G	C	.	T	C	C	A
TURT0327		A	G	C	T	T	T	T	T	A	G	.	T	A	T	.	T	A	C	.	.	.	G	C	.	.	T	A	C	T	C	.	C	.	.	.	.	T	A	C	.	A	G	C	.	T	C	C	A
TURT0328		A	G	C	T	T	T	T	T	A	G	.	T	A	T	.	T	A	C	.	.	.	G	C	.	.	T	A	C	T	C	.	C	.	.	.	.	T	A	C	.	A	G	C	.	T	C	C	A
TURT0329		A	G	C	T	T	T	T	T	A	G	.	T	A	T	.	.	A	C	.	.	.	G	C	.	.	T	A	C	T	C	.	C	.	.	.	.	T	A	C	.	A	G	C	.	T	C	C	.
TURT0344		.	.	.	.	T	.	.	.	.	.	A	.	.	.	C	.	.	C	A	G	.	.	.	.	.	.	.	C	.	.	G	.	.	.	.	.	.	.	.	.	.	.	G	.	.	C	.	A
TURT0375		.	.	.	.	T	.	.	.	.	.	A	.	.	.	.	.	A	C	A	G	.	.	.	C	.	.	.	C	.	.	G	.	.	.	.	.	.	A	.	C	.	.	.	T	.	C	.	A
TURT0376		.	.	.	.	T	.	.	.	.	.	A	.	.	.	.	.	A	C	A	G	.	.	.	C	.	.	.	C	.	.	G	.	.	.	.	.	.	A	.	.	.	.	.	T	.	C	.	A
TURT0377		?	?	?	?	?	?	?	?	?	?	?	?	?	?	?	.	A	C	A	G	.	.	.	C	.	.	.	C	.	.	G	.	.	.	.	.	.	A	.	C	.	.	.	T	.	C	.	A
TURT0378		.	.	.	.	.	.	.	.	.	.	.	.	.	.	.	.	.	.	.	.	.	.	.	.	.	.	.	C	.	.	.	.	.	.	.	C	.	.	.	.	.	.	.	.	.	.	.	.
TURT0379		?	.	.	.	T	.	.	.	.	.	A	.	.	.	.	.	.	C	A	G	.	.	.	.	.	.	.	C	.	.	G	.	.	.	.	.	.	A	.	.	.	.	.	.	.	C	.	A
TURT0389		.	.	.	.	T	.	.	.	.	.	A	.	.	.	.	.	A	C	A	G	.	.	.	C	.	.	.	C	.	.	G	.	.	.	.	.	.	A	.	.	.	.	.	T	.	C	.	A
TURT0390		.	.	.	.	T	.	.	.	.	.	A	.	.	.	.	.	A	C	A	G	.	.	.	C	.	.	.	C	.	.	G	.	.	.	.	.	.	A	.	.	.	.	.	T	.	C	.	A
TURT0391		.	.	.	.	T	.	.	.	.	.	A	.	.	.	.	.	A	C	A	G	.	.	.	C	.	.	.	C	.	.	G	.	.	.	.	.	.	A	.	.	.	.	.	T	.	C	.	A
TURT0392		.	.	.	.	T	.	.	.	.	.	A	.	.	.	.	.	.	C	A	G	.	.	.	.	.	.	.	C	.	.	G	.	.	.	.	.	.	A	.	.	.	.	.	.	.	C	.	A
TURT0393		.	.	.	.	T	.	.	.	.	.	A	.	.	.	.	.	.	C	A	G	.	.	.	.	.	.	.	C	.	.	G	.	.	.	.	.	.	A	.	.	.	.	.	.	.	C	.	A
TURT0394		?	?	?	?	?	?	?	?	?	?	?	?	?	?	?	?	?	?	?	?	?	?	?	?	.	.	.	C	.	.	G	.	.	.	.	.	.	A	.	.	.	.	.	.	.	C	.	A
TURT0395		?	?	?	?	?	?	?	?	?	?	?	?	?	?	?	?	?	?	?	?	?	?	?	?	?	?	?	?	?	?	?	?	?	?	?	?	?	?	?	?	?	?	?	?	?	?	.	A
TURT0396		.	.	.	.	T	.	.	.	.	.	A	.	.	.	.	.	.	C	A	G	.	.	.	.	.	.	.	C	.	.	G	.	.	.	.	.	.	A	.	.	.	.	.	.	.	C	.	A
TURT0397		.	.	.	.	T	.	.	.	.	.	A	.	.	.	.	.	.	C	A	G	.	.	.	.	.	.	.	C	.	.	G	.	.	.	.	.	.	A	.	.	.	.	.	.	.	C	.	A
TURT0398		.	.	.	.	.	.	.	.	.	.	.	.	.	.	.	.	.	.	.	.	.	.	.	.	.	.	.	C	.	.	.	.	.	.	.	.	.	.	.	.	.	.	.	.	.	.	.	.
TURT0399		.	.	.	.	.	.	.	.	.	.	.	.	.	.	.	.	.	.	.	.	.	.	.	.	.	.	.	C	.	.	.	.	.	.	.	.	.	.	.	.	.	.	.	.	.	.	.	.
TURT0400		.	.	.	.	T	.	.	.	.	.	A	.	.	.	.	.	.	C	A	G	.	.	.	.	.	.	.	C	.	.	G	.	.	.	.	.	.	A	.	.	.	.	.	.	.	C	.	A
TURT0401		.	.	.	.	T	.	.	.	.	.	A	.	.	.	.	.	.	C	A	G	.	.	.	.	.	.	.	C	.	.	G	.	.	.	.	.	.	A	.	.	.	.	.	.	.	C	.	A
TURT0402		.	.	.	.	T	.	.	.	.	.	A	.	.	.	.	.	.	C	A	G	.	.	.	.	.	.	.	C	.	.	G	.	.	.	.	.	.	A	.	.	.	.	.	.	.	C	.	A
TURT0403		.	.	.	.	T	.	.	.	.	.	A	.	.	.	.	.	.	C	A	G	.	.	.	.	.	.	.	C	.	.	G	.	.	.	.	.	.	A	.	.	.	.	.	.	.	C	.	A
TURT0404		.	.	.	.	T	.	.	.	.	.	A	.	.	.	.	.	.	C	A	G	.	.	.	.	.	.	.	C	.	.	G	.	.	.	.	.	.	A	.	.	.	.	.	.	.	C	.	A
TURT0406		.	.	.	.	T	.	.	.	.	.	A	.	.	.	.	.	A	C	A	G	.	.	.	C	.	.	.	C	.	.	G	.	.	.	.	.	.	A	.	.	.	.	.	T	.	C	.	A
Maker		17367																															AKR								DNAH
								1	1	1	1	1	1	1	1	1	1	2	2	2	2	3	3	3	3	3	4	4	5	5	5		1	1	1	1	2	3	3				2	2	3	3	5	5	5
Position		1	4	5	5	9	9	1	6	6	6	6	7	7	7	7	8	2	2	8	8	3	3	5	7	7	3	6	3	3	5		4	5	5	7	6	3	7		5	7	1	9	3	3	3	3	3
		2	8	2	7	1	9	3	3	7	8	9	0	1	2	3	5	4	8	4	7	5	9	2	2	3	4	2	6	7	5		8	2	5	7	3	5	5		3	5	2	1	0	5	5	6	7
HBET0001		A	.	C	G	-	A	T	T	C	A	G	C	C	T	T	A	T	G	A	C	A	G	C	C	A	T	A	-	-	G		G	C	G	C	T	C	G		T	C	T	C	G	A	G	C	C
HBET0002		?	.	.	.	-	.	.	.	Y	.	.	.	.	.	.	.	.	R	M	.	.	R	.	.	.	.	M	B	V	?		.	.	.	.	.	.	.		.	.	.	T	.	G	.	.	.
HBET0003		.	.	.	.	-	.	.	.	Y	.	.	.	.	.	W	.	.	A	M	.	.	R	.	S	R	.	M	A	T	.		.	.	.	.	.	.	.		.	.	.	T	.	G	.	.	.
HBET0004		.	.	.	.	-	.	.	.	T	.	.	.	.	.	W	.	.	A	C	.	.	A	.	.	.	.	C	A	T	R		.	.	T	.	.	.	.		.	.	.	T	R	.	.	.	.
HBET0005		.	.	.	.	-	.	.	.	.	.	.	.	.	.	.	.	.	A	.	.	.	.	.	G	G	.	.	A	T	.		.	.	T	.	.	.	.		.	.	K	T	R	.	.	.	.
HBET0006		.	.	.	.	-	.	.	.	.	.	.	.	.	.	.	R	.	A	.	.	C	A	.	.	.	.	.	A	T	.		.	S	.	.	.	.	.		.	.	.	T	.	.	.	.	.
HBET0007		.	V	.	.	-	.	.	.	.	.	.	.	.	.	.	.	.	A	C	Y	.	.	.	.	.	.	.	A	T	.		.	.	.	.	.	.	.		.	.	.	T	.	R	.	.	.
HBET0008		.	.	.	.	-	.	.	.	.	.	.	.	.	.	.	R	.	A	M	.	M	R	.	.	.	.	.	A	T	.		.	S	.	.	.	.	.		.	.	.	T	.	R	.	.	.
HBET0009		R	V	.	.	-	.	W	.	.	.	.	.	.	.	.	.	.	A	M	Y	.	.	.	.	.	.	.	A	T	.		.	S	.	.	.	.	.		.	.	.	T	.	R	.	.	.
HBET0010		G	.	.	.	-	C	A	.	.	.	.	.	.	.	.	.	.	A	.	.	.	.	.	.	.	.	.	A	T	.		.	.	.	.	.	.	K		.	.	.	T	.	G	.	.	.
HBET0011		.	.	Y	.	-	.	.	.	.	.	.	.	.	.	.	.	.	A	M	.	.	R	.	.	.	.	.	A	T	.		.	.	K	.	.	S	K		.	.	.	T	.	G	.	.	.
HBET0012		.	.	Y	.	-	.	.	.	.	.	.	.	.	.	.	R	.	A	.	.	M	A	.	.	.	.	.	A	T	.		.	.	.	.	.	.	K		.	.	.	T	.	G	.	.	.
HBET0013		.	.	.	.	-	.	.	.	.	.	.	.	.	.	.	R	.	A	M	.	M	R	.	.	.	.	.	A	T	.		.	.	.	.	.	.	K		.	.	.	T	.	R	.	.	.
HBET0014		R	.	Y	.	-	M	W	.	.	.	.	.	.	.	.	.	.	A	.	.	.	R	.	.	.	.	.	A	T	.		.	.	.	.	.	.	K		.	.	.	T	.	G	.	.	.
HBET0015		.	.	.	.	-	.	.	.	.	.	.	.	.	.	.	.	.	A	M	.	M	R	.	.	.	.	.	A	T	.		.	S	.	.	.	.	K		.	.	.	T	.	G	.	.	.
HBET0016		R	.	.	.	-	M	W	.	.	.	.	.	.	.	.	R	.	A	.	.	M	R	.	.	.	.	.	A	T	.		.	.	.	.	.	.	K		.	.	.	Y	.	.	.	.	.
HBET0017		.	.	.	.	-	.	.	.	.	.	.	.	.	.	.	R	.	A	M	.	M	R	.	.	.	.	.	A	T	.		.	.	.	.	.	.	.		.	.	.	T	.	R	.	.	.
HBET0018		R	.	Y	.	-	M	W	.	.	.	.	.	.	.	.	.	.	A	.	.	.	R	.	.	.	.	.	A	T	.		.	.	.	.	.	.	K		.	.	.	T	.	G	.	.	.
HBET0019		R	.	Y	.	-	M	W	.	.	.	.	.	.	.	.	.	.	A	.	.	.	R	.	.	.	.	.	A	T	.		.	.	.	.	.	.	K		.	.	.	T	.	G	.	.	.
HBET0020		.	.	.	.	-	.	.	.	T	.	.	.	.	.	.	.	.	A	C	.	.	A	.	.	.	.	C	A	T	.		.	.	.	.	.	.	.		.	.	.	T	.	R	.	.	.
HBET0021		R	.	.	.	-	M	W	.	Y	.	.	.	.	.	.	.	.	A	M	.	.	R	.	.	.	.	M	A	T	.		.	.	.	.	.	.	.		.	.	.	T	.	G	.	.	.
HBET0022		R	.	Y	.	-	M	W	.	.	.	.	.	.	.	.	.	.	A	.	.	.	R	.	.	.	.	.	A	T	.		.	.	.	.	.	.	.		.	.	.	T	.	G	.	.	.
HBET0023		.	.	.	.	-	.	.	.	.	.	.	.	.	.	.	G	.	A	.	.	C	A	.	.	.	.	.	A	T	.		.	S	.	.	.	.	.		.	.	.	T	.	G	.	.	.
HBET0024		G	.	.	.	-	C	A	.	.	.	.	.	.	.	.	.	.	A	.	.	.	.	.	.	.	.	.	A	T	.		.	.	.	.	.	.	.		.	.	.	T	.	G	.	.	.
HBET0025		R	.	.	.	-	M	W	.	.	.	.	.	.	.	.	R	.	A	.	.	M	R	.	.	.	.	.	A	T	.		.	.	.	.	.	.	K		.	.	.	T	.	R	.	.	.
HBET0026		R	.	.	.	-	M	W	.	.	.	.	.	.	.	.	R	.	A	.	.	M	R	.	.	.	.	.	A	T	.		.	.	.	.	.	.	K		.	.	.	T	.	R	.	.	.
HBET0027		.	.	.	.	-	.	.	.	.	.	.	.	.	.	.	R	.	A	.	.	C	A	.	.	.	.	.	A	T	.		.	.	K	.	.	.	K		.	.	.	T	.	G	.	.	.
HBET0028		.	.	.	.	-	.	.	.	T	B	H	D	D	V	V	.	.	A	C	.	.	A	.	.	.	.	C	A	T	.		.	.	K	.	.	.	K		.	.	.	T	.	G	.	.	.
HBET0029		.	.	.	.	-	.	.	.	.	.	.	.	.	.	.	R	.	A	M	.	M	R	.	.	.	.	.	A	T	.		.	.	.	.	.	.	.		.	.	.	T	.	R	.	.	.
HBET0030		.	.	.	A	-	.	.	.	.	.	.	.	.	.	.	.	G	A	.	.	.	A	.	.	.	.	.	A	T	.		K	.	.	.	.	.	.		.	.	.	T	.	R	.	.	.
HBET0031		.	.	.	A	-	.	.	.	.	.	.	.	.	.	.	.	G	A	.	.	.	A	.	.	.	.	.	A	T	.		.	.	.	.	.	.	.		.	.	.	T	.	G	.	.	.
HBET0032		.	.	.	A	-	.	.	.	.	.	.	.	.	.	.	.	G	A	.	.	.	A	.	.	.	.	.	A	T	.		.	.	.	.	.	.	.		.	.	.	T	.	G	.	.	.
HBET0033		.	.	.	A	-	.	.	.	.	.	.	.	.	.	.	.	G	A	.	.	.	A	.	.	.	.	.	A	T	.		.	.	.	.	.	.	.		.	.	.	T	.	G	.	.	.
HBET0034		.	.	.	A	-	.	.	.	.	.	.	.	.	.	.	.	G	A	.	.	.	A	.	.	.	.	.	A	T	.		.	.	.	.	.	.	.		.	.	.	T	.	G	.	.	.
HBET0035		.	.	.	.	-	.	.	.	Y	.	.	.	.	.	.	.	.	A	M	.	.	A	.	.	.	.	M	A	T	.		.	.	.	.	.	.	.		.	.	.	T	.	R	.	.	.
HBET0036		.	.	.	.	-	.	.	.	Y	.	.	.	.	.	.	.	.	A	C	.	.	R	.	.	.	.	M	A	T	.		.	.	.	.	C	.	.		.	.	.	T	.	G	.	.	.
HBET0037		.	.	.	.	-	.	.	.	.	.	.	.	.	.	.	.	.	A	.	.	.	A	.	.	.	.	.	A	T	.		.	.	.	.	.	.	.		.	.	.	.	.	.	.	.	.
HBET0038		.	.	.	.	-	.	.	.	.	.	.	.	.	.	.	.	.	A	.	.	.	R	.	.	.	Y	.	A	T	.		.	.	.	.	.	.	.		.	.	.	.	.	.	.	.	.
HBET0039		.	.	Y	R	-	.	.	.	.	.	.	.	.	.	.	.	.	A	.	.	.	A	.	.	.	.	.	A	T	.		.	.	.	.	Y	.	.		.	.	.	T	.	G	.	.	.
HBET0040		.	.	.	.	-	.	.	.	T	.	.	.	.	.	.	.	.	A	C	.	.	A	.	.	.	.	C	A	T	.		.	.	T	.	.	.	.		.	.	.	T	.	R	.	.	.
HBET0041		.	.	Y	.	-	.	.	.	.	.	.	.	.	.	.	.	.	A	.	.	.	A	.	.	.	.	.	A	T	.		.	.	.	.	.	.	.		.	.	.	T	.	G	.	.	.
HBET0042		.	.	T	.	-	.	.	.	.	.	.	.	.	.	.	.	.	A	.	.	.	A	.	.	.	.	.	A	T	.		.	.	.	.	.	.	K		.	.	.	T	.	R	.	.	.
HBET0043		.	.	.	.	-	.	.	.	.	.	.	.	.	.	.	G	.	A	.	.	C	A	.	.	.	.	.	A	T	.		.	.	.	.	.	.	.		.	.	.	T	.	R	.	.	.
HBET0044		.	.	Y	.	A	.	.	.	.	.	.	.	.	.	.	R	.	A	.	.	M	A	.	.	.	.	.	A	T	.		.	.	.	.	.	.	K		.	.	.	T	.	G	.	.	.
HBET0045		.	.	Y	.	-	.	.	.	.	.	.	.	.	.	.	.	.	A	.	.	M	A	.	.	.	.	.	A	T	.		.	.	.	.	.	.	K		.	.	.	T	.	G	.	.	.
HBET0046		.	.	.	.	-	.	.	.	Y	.	.	.	.	.	.	.	.	A	M	.	.	R	.	S	R	.	M	A	T	.		.	.	T	.	.	.	.		Y	.	K	T	R	.	.	.	Y
HBET0047		.	.	.	.	-	.	.	.	Y	.	.	.	.	.	.	.	.	A	M	.	.	R	.	S	R	.	M	A	T	.		.	.	T	.	.	.	.		Y	.	K	T	R	R	.	.	Y
HBET0048		.	.	.	.	-	.	.	.	.	.	.	.	.	.	.	.	.	A	.	.	.	.	.	G	G	.	.	-	-	.		.	.	K	.	.	.	.		.	.	.	T	.	.	.	.	.
HBET0049		.	.	.	.	-	.	.	.	Y	.	.	.	.	.	W	.	.	A	M	.	.	A	.	S	R	.	M	B	V	.		.	.	K	.	.	.	.		.	.	.	T	.	G	.	.	.
HBET0051		.	.	Y	.	-	.	.	.	Y	.	.	.	.	.	.	.	.	A	.	.	.	A	.	.	.	.	.	A	T	.		.	.	.	.	.	.	.		.	.	.	T	.	G	.	.	.
TURT0142		.	.	.	A	-	.	.	.	.	.	.	.	.	.	.	.	G	A	.	.	.	A	.	.	.	.	.	A	T	.		.	.	.	.	.	.	.		.	.	.	T	.	G	.	.	.
TURT0143		.	.	.	A	-	.	.	.	.	.	.	.	.	.	.	.	G	A	.	.	.	A	.	.	.	.	.	A	T	.		.	.	.	.	.	.	.		.	.	.	T	.	G	.	Y	.
TURT0249		G	.	.	.	-	C	A	.	.	.	.	.	.	.	.	.	.	A	.	.	.	.	.	.	.	.	.	A	T	.		.	.	.	Y	.	.	.		.	.	.	T	.	.	.	.	.
TURT0250		G	.	.	.	-	C	A	.	.	.	.	.	.	.	.	.	.	A	.	.	.	.	Y	.	.	.	.	A	T	.		.	.	.	.	.	.	.		.	.	.	T	.	.	.	.	.
TURT0251		R	V	.	.	-	M	W	.	.	.	.	.	.	.	.	.	.	A	M	Y	.	.	.	.	.	.	.	A	T	.		.	.	.	T	.	.	.		.	.	.	T	.	.	.	.	.
TURT0252		R	.	.	.	-	M	W	.	.	.	.	.	.	.	.	.	.	R	.	.	.	.	.	.	.	.	.	B	V	.		.	.	.	Y	.	.	.		.	.	.	T	.	.	.	.	.
TURT0253		G	.	.	.	-	C	A	.	.	.	.	.	.	.	.	.	.	A	.	.	.	.	.	.	.	.	.	A	T	.		.	.	.	Y	.	.	.		.	.	.	T	.	.	.	.	.
TURT0254		R	.	.	.	-	M	W	.	.	.	.	.	.	.	.	.	.	A	.	.	M	R	.	.	.	.	.	A	T	.		.	.	.	.	.	.	.		.	.	.	T	.	R	.	.	.
TURT0255		R	.	.	.	-	M	W	.	.	.	.	.	.	.	.	.	.	A	.	.	M	R	.	.	.	.	.	A	T	.		.	.	.	.	.	.	.		.	.	.	T	.	R	.	.	.
TURT0256		R	.	.	.	-	M	W	.	.	.	.	.	.	.	.	.	.	A	.	.	M	R	.	.	.	.	.	A	T	.		.	.	.	Y	.	.	.		.	.	.	T	.	.	.	.	.
TURT0257		R	.	.	.	-	M	W	.	.	.	.	.	.	.	.	.	.	A	.	.	M	R	.	.	.	.	.	A	T	.		.	.	.	.	.	.	.		.	.	.	T	.	R	.	.	.
TURT0327		.	.	.	.	-	.	.	.	.	.	.	.	.	.	.	R	.	A	M	.	M	R	.	.	.	.	.	A	T	.		.	.	.	.	.	.	.		.	.	.	T	.	R	.	.	.
TURT0328		G	.	.	.	-	C	A	.	.	.	K	.	.	.	.	.	.	A	.	.	.	.	.	.	.	.	.	A	T	.		.	.	.	Y	.	.	.		.	.	.	T	.	.	.	.	.
TURT0329		G	.	.	.	-	C	A	.	.	.	.	.	.	.	.	.	.	A	.	.	.	.	.	.	.	.	.	A	T	.		.	G	.	.	.	.	.		.	.	.	T	.	.	.	.	.
TURT0344		.	.	.	A	-	.	.	.	.	.	.	.	.	.	.	.	G	A	.	.	.	A	.	.	.	.	.	A	T	.		.	.	.	.	.	.	.		.	.	.	T	.	G	.	.	.
TURT0375		.	.	.	R	-	.	.	.	Y	.	.	.	.	.	.	.	.	A	C	.	.	A	.	.	.	.	M	A	T	.		.	.	.	.	Y	.	.		.	.	.	T	.	.	.	.	.
TURT0376		.	.	.	.	-	.	.	.	T	.	.	.	.	.	.	.	.	A	C	.	.	A	.	.	.	.	C	A	T	.		.	.	.	.	C	.	.		.	.	.	T	.	.	.	.	.
TURT0377		.	.	.	.	-	.	.	.	T	.	.	.	.	.	.	.	.	A	C	.	.	A	.	.	.	.	C	A	T	.		.	.	.	.	C	.	.		.	S	.	T	.	R	.	.	.
TURT0378		.	.	.	.	-	.	.	.	Y	.	.	.	.	.	W	.	.	R	M	.	.	R	.	.	.	.	M	B	V	.		.	.	T	.	.	.	.		.	.	.	T	.	R	.	.	.
TURT0379		.	.	.	.	-	.	.	.	Y	.	.	.	.	.	.	.	.	A	M	.	.	A	.	.	.	.	M	A	T	.		.	.	T	.	.	.	.		.	.	.	T	.	G	.	.	.
TURT0389		.	.	.	.	-	.	.	.	T	.	.	.	.	.	.	.	.	A	C	.	.	A	.	.	.	.	C	A	T	.		.	.	.	.	Y	.	.		.	.	.	T	.	G	.	.	.
TURT0390		.	.	.	.	-	.	.	.	T	.	.	.	.	.	.	.	.	A	C	.	.	A	.	.	.	.	C	A	T	.		.	.	.	.	Y	.	.		.	.	.	T	.	G	.	.	.
TURT0391		.	.	.	.	-	.	.	.	T	.	.	.	.	.	.	.	.	A	C	.	.	A	.	.	.	.	C	A	T	.		.	.	.	.	C	.	.		.	.	.	T	.	G	.	.	.
TURT0392		.	.	.	.	-	.	.	.	.	.	.	.	.	.	.	.	.	.	.	.	.	.	.	.	.	.	.	B	V	.		.	.	.	.	Y	.	.		.	.	.	T	.	G	.	.	.
TURT0393		.	.	Y	R	-	.	.	.	.	.	.	.	.	.	.	.	.	A	.	.	.	A	.	.	.	.	.	A	T	.		.	.	.	.	.	.	K		.	.	.	T	.	G	.	.	.
TURT0394		.	.	.	.	-	.	.	.	Y	.	.	.	.	.	.	.	.	A	C	.	.	R	.	.	.	.	M	A	T	.		.	.	T	.	.	.	.		.	.	.	T	.	R	.	.	.
TURT0395		.	.	.	.	-	.	.	.	Y	.	.	.	.	.	.	.	.	A	C	.	.	R	.	.	.	.	M	A	T	.		.	.	T	.	.	.	.		.	.	.	T	.	G	.	.	.
TURT0396		.	.	Y	.	-	.	.	.	.	B	H	D	D	V	V	.	.	A	M	.	.	A	.	.	.	.	M	A	T	.		.	.	.	.	.	.	.		.	.	.	T	.	R	.	.	.
TURT0397		.	.	.	.	-	.	.	.	T	.	.	.	.	.	.	.	.	A	C	.	.	A	.	.	.	.	C	A	T	.		.	.	.	.	Y	.	.		.	.	.	T	.	G	.	.	.
TURT0398		.	.	.	.	-	.	.	.	.	.	.	.	.	.	.	.	.	.	.	.	.	.	.	.	.	.	.	A	T	.		.	.	.	.	.	.	.		.	.	.	T	.	G	.	.	.
TURT0399		.	.	.	.	-	.	.	W	.	.	.	.	.	.	.	.	.	R	.	.	.	R	.	.	.	.	.	B	V	.		.	.	.	.	Y	.	.		.	.	.	T	.	G	.	.	.
TURT0400		.	.	.	.	-	.	.	.	.	.	.	.	.	.	.	.	.	R	.	.	.	.	.	.	.	.	.	B	V	.		.	.	.	.	.	.	.		Y	.	K	T	R	R	S	.	.
TURT0401		.	.	.	.	-	.	.	.	T	-	-	-	-	-	-	.	.	A	C	.	.	A	.	.	.	.	C	A	T	.		.	.	.	.	.	.	.		.	.	.	T	.	.	.	.	.
TURT0402		.	.	.	.	-	.	.	W	.	.	.	.	.	.	.	.	.	R	.	.	.	R	.	.	.	.	.	B	V	.		.	.	.	.	.	.	.
TURT0403		.	.	.	.	-	.	.	.	.	.	.	.	.	.	.	.	.	A	.	.	.	.	.	.	.	.	.	A	T	.		.	.	.	.	Y	.	.		.	.	.	T	.	G	.	.	.
TURT0404		.	.	.	.	-	.	.	.	T	.	.	.	.	.	.	.	.	A	C	.	.	A	.	.	.	.	C	A	T	.		.	.	.	.	C	.	.		Y	.	K	T	R	.	S	.	.
TURT0406		.	.	.	.	-	.	.	W	Y	B	H	D	D	V	V	.	.	A	M	.	.	A	.	.	.	.	M	A	T	.		.	.	.	.	Y	.	.
Maker		TB29																							TB54													TB62
			1	1	1	1	1	1	2	2	2	2	2	2	2	2	2	3	3	3	3	4	4				1	1	2	2	3	4	4	4	5	5						1	1	1	1	1	2	3	3
Position			0	1	2	6	6	6	3	3	3	3	3	4	5	6	9	1	1	1	7	4	5		2	3	3	5	0	2	5	0	4	4	0	1		1	4	7	9	0	1	9	9	9	0	0	2
		8	3	9	8	2	3	4	5	6	7	8	9	3	4	1	2	2	3	9	9	8	4		0	9	3	5	3	6	7	0	3	6	2	4		1	7	3	4	1	3	2	3	4	0	5	2
HBET0001		C	G	G	G	T	A	T	T	A	A	G	T	T	G	T	T	T	G	A	T	G	C		A	A	A	G	A	A	C	A	C	C	T	A		A	M	G	A	T	G	W	W	A	A	A	C
HBET0002		.	.	.	.	.	.	.	.	.	.	.	.	.	.	.	W	C	A	.	.	R	.		.	.	.	.	R	.	.	.	.	.	.	.		.	A	.	.	.	.	T	T	.	.	.	.
HBET0003		.	.	.	.	.	.	.	.	.	.	.	.	.	.	.	A	C	A	.	.	A	.		.	.	.	.	.	.	.	.	.	.	.	.		.	A	.	.	.	.	T	T	.	.	.	.
HBET0004		.	.	.	.	.	.	.	-	-	-	-	-	.	.	.	.	C	.	.	.	.	.		.	.	.	.	.	.	.	.	.	.	.	.		.	A	.	.	.	.	T	T	.	.	.	.
HBET0005		.	.	.	.	.	.	.	.	.	.	.	.	.	.	.	A	C	A	.	.	A	.		.	.	.	.	.	.	.	.	.	.	.	.		.	A	.	.	.	.	T	T	.	.	.	.
HBET0006		.	.	.	.	.	.	.	.	.	.	.	.	.	.	.	.	C	A	.	.	A	.		.	.	.	.	.	.	.	.	.	.	.	.		.	A	.	.	.	.	T	T	W	.	B	.
HBET0007		.	.	.	.	.	.	.	.	.	.	.	.	.	.	.	.	C	A	.	.	A	.		.	.	M	.	.	.	.	.	.	.	.	.		.	A	.	R	.	.	T	T	.	M	.	.
HBET0008		.	.	.	.	.	.	.	.	.	.	.	.	.	.	.	.	C	.	.	.	A	T		.	.	.	.	.	.	.	.	.	.	.	.		.	A	.	.	.	.	T	T	.	.	.	.
HBET0009		.	.	.	.	.	.	.	.	.	.	.	.	.	.	.	.	C	A	.	.	A	Y		.	.	.	.	.	.	.	.	.	.	.	.		.	A	.	.	.	.	T	T	.	.	.	.
HBET0010		.	.	.	.	.	.	.	.	.	.	.	.	.	.	.	.	C	A	.	.	A	.		.	.	C	.	.	.	.	.	.	.	.	.		.	A	.	G	.	.	T	T	.	.	.	.
HBET0011		.	.	.	.	.	.	.	.	.	.	.	.	.	.	.	.	C	A	.	.	A	.		.	.	M	.	.	.	.	.	.	.	.	.		.	A	.	G	.	.	T	T	.	.	.	.
HBET0012		.	.	.	.	.	.	.	.	.	.	.	.	.	.	.	.	C	A	.	.	A	.		.	.	M	.	.	.	.	.	.	.	.	.		.	A	R	.	.	.	T	T	.	.	.	.
HBET0013		.	.	.	.	.	.	.	.	.	.	.	.	.	.	.	.	C	A	.	.	A	.		.	.	C	.	.	.	.	.	.	.	.	.		.	A	.	G	.	.	T	T	.	.	.	.
HBET0014		.	.	.	.	.	.	.	.	.	.	.	.	.	.	.	.	C	A	.	.	A	.		.	.	M	.	.	.	.	.	.	.	.	.		.	A	.	G	.	.	T	T	.	.	.	.
HBET0015		.	.	.	.	.	.	.	.	.	.	.	.	.	.	.	W	C	A	.	.	A	.		.	.	C	.	.	.	.	.	.	.	.	.		.	A	.	R	.	.	T	T	.	.	.	.
HBET0016		.	.	.	.	.	.	.	.	.	.	.	.	.	.	.	.	C	A	.	.	A	.		.	.	M	.	.	.	.	.	.	.	.	.		.	A	.	G	.	.	T	T	.	.	.	.
HBET0017		.	.	.	.	.	.	.	.	.	.	.	.	.	.	.	.	C	A	.	.	A	.		.	.	C	.	.	.	.	.	.	.	.	.		.	A	.	G	.	.	T	T	.	.	.	.
HBET0018		.	.	.	.	.	.	.	.	.	.	.	.	.	.	.	.	C	A	.	.	A	.		.	.	M	.	.	.	.	.	.	.	.	.		.	A	.	G	.	.	T	T	.	.	.	.
HBET0019		.	.	.	.	.	.	.	.	.	.	.	.	.	.	.	.	C	A	.	.	A	.		.	.	M	.	.	.	.	.	.	.	.	.		.	A	.	G	.	.	T	T	.	.	.	.
HBET0020		.	.	R	.	.	.	.	.	.	.	.	.	.	S	.	.	C	A	.	.	A	.		.	.	C	.	.	.	.	.	.	.	.	.		.	A	.	.	.	.	T	T	.	.	.	.
HBET0021		.	.	.	.	.	.	.	.	.	.	.	.	.	.	.	.	C	A	.	.	A	.		.	.	C	.	.	.	.	.	.	.	.	.		.	A	.	.	.	.	T	T	.	.	.	.
HBET0022		.	.	.	R	.	.	.	.	.	.	.	.	.	.	.	.	C	A	.	.	A	.		.	.	M	.	.	.	.	.	.	.	.	.		.	A	.	.	.	.	T	T	.	.	.	.
HBET0023		.	.	.	.	.	.	.	.	.	.	.	.	.	.	.	.	C	A	.	.	A	.		.	.	M	.	.	.	.	.	.	.	.	.		.	A	.	G	.	.	T	T	.	.	.	.
HBET0024		.	.	A	.	.	.	.	.	.	.	.	.	.	C	.	.	C	A	.	.	A	.		.	.	M	.	.	.	.	.	.	.	.	.		.	A	.	G	.	.	T	T	.	.	.	.
HBET0025		.	.	.	.	.	.	.	.	.	.	.	.	.	.	.	.	C	A	.	.	A	.		.	.	M	.	.	.	.	.	.	.	.	.		.	A	.	G	.	.	T	T	.	.	.	.
HBET0026		.	.	.	.	.	.	.	.	.	.	.	.	.	.	.	.	C	A	.	.	A	.		.	.	M	.	.	.	.	.	.	.	.	.		.	A	.	G	.	.	T	T	.	.	.	.
HBET0027		.	.	R	.	.	.	.	.	.	.	.	.	.	S	.	.	C	A	.	.	A	.		.	.	M	.	.	.	.	.	.	.	.	.		.	A	R	R	.	.	T	T	.	.	.	.
HBET0028		.	.	.	.	.	.	.	.	.	.	.	.	.	.	.	W	C	A	.	.	A	.		.	.	M	.	.	.	.	.	.	.	.	.		.	A	.	.	.	.	T	T	.	.	.	.
HBET0029		.	.	.	.	.	.	.	.	.	.	.	.	.	.	.	.	C	A	.	.	A	.		.	.	M	.	.	.	.	.	.	.	.	.		.	A	.	R	.	.	T	T	.	.	.	.
HBET0030		.	.	A	.	.	.	.	.	.	.	.	.	.	.	C	A	C	A	.	.	A	.		.	.	.	.	.	.	.	.	.	.	.	.		.	A	.	.	.	.	T	T	.	.	.	.
HBET0031		.	.	A	.	.	.	.	.	.	.	.	.	.	.	Y	A	C	A	.	.	A	.		.	.	.	.	.	.	.	.	.	.	.	.		.	A	.	.	.	.	T	T	.	.	.	.
HBET0032		.	.	A	.	.	.	.	.	.	.	.	.	.	.	Y	A	C	A	.	.	A	.		.	.	.	.	.	.	.	.	.	.	.	.		.	A	.	.	.	.	T	T	.	.	.	.
HBET0033		.	.	A	.	.	.	.	.	.	.	.	.	.	.	C	A	C	A	.	.	A	.		.	.	.	.	.	.	.	.	.	.	.	.		.	A	.	.	.	.	T	T	.	.	.	.
HBET0034		.	.	A	.	.	.	.	.	.	.	.	.	.	.	C	A	C	A	.	.	A	.		.	.	.	.	.	.	.	.	.	.	.	.		.	A	.	.	.	.	T	T	.	.	.	.
HBET0035		.	.	.	.	.	.	.	.	.	.	.	.	.	.	.	W	C	A	.	.	A	.		.	.	.	.	.	.	.	.	.	.	.	.		.	A	.	.	.	.	T	T	.	.	.	.
HBET0036		.	.	.	.	.	.	.	.	.	.	.	.	.	.	.	W	C	R	.	.	R	.		.	.	.	.	.	.	.	.	.	.	.	.		.	A	.	R	.	.	T	T	.	.	.	.
HBET0037		T	.	.	.	.	.	.	.	.	.	.	.	.	.	.	.	C	.	.	.	.	.		.	.	.	.	.	.	.	.	.	.	.	.		.	C	.	.	.	.	T	T	.	.	.	A
HBET0038		.	.	.	.	.	.	.	.	.	.	.	.	.	.	.	.	C	.	.	.	.	.		.	.	.	.	.	.	.	B	.	.	.	.		.	M	.	.	.	.	W	W	.	.	.	.
HBET0039		.	.	.	.	.	.	.	.	.	.	.	.	.	.	.	W	C	A	.	.	A	.		.	.	.	.	.	.	.	.	.	.	.	.		.	A	.	.	.	.	T	T	.	.	.	.
HBET0040		.	.	.	R	.	.	.	.	.	.	.	.	.	.	.	W	C	R	.	.	A	.		.	.	M	.	.	.	.	.	.	.	.	.		.	A	.	R	.	.	T	T	.	.	.	.
HBET0041		.	.	.	A	.	.	.	.	.	.	.	.	.	.	.	.	C	R	.	.	A	.		.	.	.	.	.	.	.	.	.	.	.	.		.	A	.	.	.	.	T	T	.	.	.	.
HBET0042		.	.	.	.	.	.	.	.	.	.	.	.	.	.	.	.	C	A	.	.	A	.		.	.	.	.	.	.	.	.	.	.	.	.		.	A	.	.	.	.	T	T	.	.	.	.
HBET0043		.	.	.	R	.	.	.	.	.	.	.	.	.	.	.	W	C	A	.	.	A	.		.	.	.	.	.	.	.	.	.	.	.	.		.	A	R	.	.	.	T	T	.	.	.	.
HBET0044		.	.	R	.	.	.	.	.	.	.	.	.	.	S	.	.	C	A	.	.	A	.		.	.	.	.	.	.	.	.	.	.	Y	.		.	A	.	.	.	.	T	T	.	.	.	.
HBET0045		.	.	A	.	.	.	.	.	.	.	.	.	.	C	.	.	C	A	.	.	A	.		.	.	C	.	.	.	.	.	.	.	.	.		.	A	.	R	.	.	T	T	.	.	.	.
HBET0046		.	.	.	.	.	.	.	.	.	.	.	.	.	.	.	A	C	A	.	.	A	.		.	.	.	.	.	.	.	.	.	.	.	.		.	A	.	.	.	.	T	T	.	.	.	.
HBET0047		.	.	.	.	.	.	.	.	.	.	.	.	.	.	.	W	C	A	.	.	A	.		.	.	.	.	.	.	.	.	.	.	.	.		.	A	.	.	.	.	T	T	.	.	.	.
HBET0048		.	.	.	.	.	.	.	V	B	B	H	V	.	.	.	.	C	R	.	.	R	.		.	.	.	.	.	.	.	.	.	.	.	.		.	A	.	.	.	.	T	T	.	.	.	.
HBET0049		.	.	.	.	.	.	.	.	.	.	.	.	.	.	.	W	C	A	.	.	A	.		.	.	.	.	.	.	.	.	.	.	.	.		.	A	.	.	.	.	T	T	.	.	.	.
HBET0051		.	.	.	R	.	.	.	.	.	.	.	.	.	.	.	.	C	A	.	.	A	.		.	.	M	.	.	.	.	.	.	.	.	.		.	A	R	.	.	.	T	T	.	.	.	.
TURT0142		.	.	A	.	.	.	.	.	.	.	.	.	.	.	C	A	C	A	.	.	A	.		.	.	.	.	.	.	.	.	.	.	.	.		.	A	.	.	.	.	T	T	.	.	.	.
TURT0143		.	.	A	.	.	.	.	.	.	.	.	.	.	.	C	A	C	A	.	.	A	.		.	.	.	.	.	.	.	.	.	.	.	.		.	A	.	.	.	.	T	T	.	.	.	.
TURT0249		.	.	.	.	.	.	.	.	.	.	.	.	.	.	.	.	C	A	.	.	A	.		.	.	.	.	.	.	.	.	.	.	.	.		.	A	.	G	.	.	T	T	.	M	.	.
TURT0250		.	.	.	.	.	.	.	.	.	.	.	.	.	.	.	.	C	A	.	.	A	Y		.	R	M	.	.	.	.	.	.	.	.	.		.	A	.	.	.	.	T	T	.	.	.	.
TURT0251		.	.	.	.	.	.	.	.	.	.	.	.	.	.	.	.	C	A	.	.	A	.		.	.	.	.	.	.	.	.	.	.	.	.		.	A	.	G	.	.	T	T	.	C	.	.
TURT0252		.	.	.	.	.	.	.	.	.	.	.	.	.	.	.	.	C	R	.	.	A	Y		.	.	.	.	.	.	.	.	.	.	.	.		.	A	.	G	.	.	T	T	.	.	.	.
TURT0253		.	.	.	.	.	.	.	.	.	.	.	.	.	.	.	.	C	R	.	.	A	Y		.	.	.	.	.	.	.	.	.	.	.	.		?	A	.	G	.	.	T	T	.	M	.	.
TURT0254		.	.	.	.	.	.	.	.	.	.	.	.	.	.	.	.	C	A	.	.	A	.		.	.	.	.	.	.	.	.	.	.	.	.		.	A	.	G	.	.	T	T	.	.	.	.
TURT0255		.	.	.	.	.	.	.	.	.	.	.	.	.	.	.	.	C	R	.	.	A	Y		.	.	.	.	.	.	.	.	.	.	.	.		.	A	.	G	.	.	T	T	.	.	.	.
TURT0256		.	.	.	.	.	.	.	.	.	.	.	.	.	.	.	.	C	R	.	.	A	Y		.	.	.	.	.	.	.	.	.	.	.	.		.	A	.	G	.	.	T	T	.	M	.	.
TURT0257		.	.	.	.	.	.	.	.	.	.	.	.	.	.	.	.	C	A	.	.	A	.		.	.	.	.	.	.	.	.	.	.	.	.		.	A	.	G	.	.	T	T	.	.	.	.
TURT0327		.	.	.	.	.	.	.	.	.	.	.	.	.	.	.	.	C	A	.	.	A	.		.	.	M	.	.	.	.	.	.	.	.	.		.	A	.	G	.	.	T	T	.	.	.	.
TURT0328		.	.	.	.	.	.	.	.	.	.	.	.	.	.	.	.	C	R	.	.	A	Y		R	.	M	R	.	.	.	.	.	.	.	.		.	A	.	R	.	.	T	T	.	.	.	.
TURT0329		.	.	.	.	.	.	.	.	.	.	.	.	.	.	.	.	C	R	.	.	A	Y		.	.	.	.	.	.	.	.	.	.	.	.		.	A	.	G	.	.	T	T	.	.	.	.
TURT0344		.	.	A	.	.	.	.	.	.	.	.	.	.	.	C	A	C	A	.	.	A	.		.	.	.	.	.	.	.	.	.	.	.	.		.	A	.	.	.	.	T	T	.	.	.	.
TURT0375		.	.	.	.	V	B	V	.	.	.	.	.	.	.	.	A	C	A	.	.	A	.		.	.	.	.	.	.	.	.	.	.	.	W		.	A	.	.	W	S	T	T	.	.	.	.
TURT0376		.	.	.	.	.	.	.	.	.	.	.	.	Y	S	.	.	C	A	B	G	A	.		.	.	.	.	.	.	.	.	.	.	.	W		.	A	.	.	.	.	T	T	.	.	.	.
TURT0377		.	.	.	.	.	.	.	.	.	.	.	.	.	.	.	W	C	A	.	.	A	.		.	.	.	.	.	.	.	.	.	.	.	.		.	A	.	.	W	S	T	T	.	.	.	.
TURT0378		.	.	.	.	.	.	.	.	.	.	.	.	.	.	.	W	C	A	.	.	A	.		.	.	.	.	.	.	.	.	.	.	.	.		.	A	.	.	.	.	T	T	.	.	.	.
TURT0379		.	R	A	.	.	.	.	.	.	.	.	.	.	.	Y	A	C	A	.	.	A	.		.	.	.	.	.	.	.	.	.	.	.	.		.	A	R	.	.	.	T	T	.	.	.	.
TURT0389		.	.	.	.	.	.	.	.	.	.	.	.	.	.	.	W	C	A	.	.	A	.		.	.	.	.	.	.	.	.	T	.	.	.		M	A	.	.	.	.	T	T	.	.	.	.
TURT0390																									.	.	.	.	.	.	.	.	.	Y	.	.		.	A	R	.	.	.	T	T	.	.	.	.
TURT0391		.	.	.	.	.	.	.	.	.	.	.	.	.	.	.	.	C	R	B	.	A	.		.	.	.	.	.	.	.	.	.	.	.	.		.	A	A	.	.	.	T	T	.	.	.	.
TURT0392		.	.	.	.	.	.	.	.	.	.	.	.	.	.	.	W	C	R	.	.	A	.		.	.	C	.	.	.	.	.	.	.	.	.		.	A	.	.	.	.	T	T	.	.	.	.
TURT0393		.	.	.	.	.	.	.	.	.	.	.	.	.	.	.	.	C	A	B	.	A	.		.	.	M	.	.	.	.	.	.	.	.	W		.	A	.	G	.	.	T	T	.	.	.	.
TURT0394		.	.	.	.	.	.	.	.	.	.	.	.	.	.	.	W	C	R	.	.	A	.		.	.	.	.	.	.	.	.	.	.	.	.		.	A	R	.	.	.	T	T	.	.	.	.
TURT0395		.	.	.	.	.	.	.	.	.	.	.	.	.	.	.	W	C	A	.	.	A	.		.	.	C	.	.	.	.	.	.	.	.	.		.	A	.	.	.	.	T	T	.	.	.	.
TURT0396		.	.	.	.	.	.	.	.	.	.	.	.	.	.	.	A	C	A	.	.	A	.		.	.	.	.	.	.	.	.	.	.	Y	.		.	A	R	.	.	.	T	T	.	.	.	.
TURT0397		.	.	.	.	.	.	.	.	.	.	.	.	Y	S	.	.	C	A	B	G	A	.		.	.	.	.	.	.	.	.	.	.	.	.		.	A	.	.	.	.	T	T	.	.	.	.
TURT0398		.	.	R	.	.	.	.	.	.	.	.	.	.	S	.	.	C	A	.	.	A	.		.	.	.	.	.	M	.	.	.	.	.	.		.	A	.	.	.	.	T	T	.	.	.	.
TURT0399		.	.	.	.	.	.	.	.	.	.	.	.	.	.	.	.	C	A	.	.	A	.		.	.	.	.	.	M	.	.	.	.	.	.		.	A	R	.	.	.	T	T	.	.	.	.
TURT0400		.	.	A	.	.	.	.	.	.	.	.	.	.	C	.	.	C	A	.	.	A	.		.	.	.	.	.	.	.	.	.	.	.	.		.	A	.	.	.	.	T	T	.	.	.	.
TURT0401		.	.	.	.	.	.	.	.	.	.	.	.	.	.	.	.	C	A	.	.	A	.		.	.	.	.	.	.	M	.	Y	.	Y	.		.	A	.	.	.	.	T	T	.	.	.	.
TURT0402		.	.	R	.	.	.	.	.	.	.	.	.	.	S	.	.	C	R	.	.	A	.		.	.	M	.	.	.	.	.	.	.	.	.		.	A	.	.	.	.	T	T	.	.	.	.
TURT0403		.	.	.	.	.	.	.	.	.	.	.	.	.	.	.	W	C	A	.	.	A	.		.	.	.	.	.	.	.	.	.	.	Y	.		.	A	R	.	.	.	T	T	.	.	.	.
TURT0404		.	.	R	.	.	.	.	.	.	.	.	.	.	S	.	.	C	A	.	.	A	.		.	.	.	.	.	.	M	.	Y	.	.	.		.	A	.	R	.	.	T	T	.	.	.	.
TURT0406		.	.	.	.	.	.	.	.	.	.	.	.	.	.	.	.	C	R	B	.	A	.		.	.	.	.	.	.	.	.	.	.	.	.		.	A	.	.	.	.	T	T	.	.	.	.
[truncated: 109 more columns]
