# Supplementary material for: Phylogeography of the endangered “eyed” turtles (genus Sacalia) and the discovery of a lineage derived from natural interspecific hybridization
Source: Ecol Evol. 2022 Dec 21;12(12):e9545. doi: 10.1002/ece3.9545 (PMC9772493; doi:10.1002/ece3.9545)
Supplement: Supplementary file 5 — Table S5. [file ECE3-12-e9545-s005.xlsx]

## Sheet: Sheet1
Animal ID	SBE	SHY	SQUen	SQUwn	SQUes
HBET0001	0.002	0.0021	0.004	0.9889	0.003
HBET0002	0.009	0.0089	0.8366	0.1285	0.017
HBET0003	0.0039	0.006	0.0177	0.9654	0.007
HBET0004	0.004	0.001	0.004	0.989	0.002
HBET0005	0.003	0.003	0.005	0.982	0.007
HBET0006	0.987	0.004	0.003	0.003	0.003
HBET0007	0.8753	0.1137	0.006	0.002	0.003
HBET0008	0.9455	0.0435	0.005	0.003	0.003
HBET0009	0.9778	0.0149	0.0023	0.002	0.003
HBET0010	0.002	0.995	0.001	0.001	0.001
HBET0011	0.002	0.994	0.002	0.001	0.001
HBET0012	0.002	0.9782	0.0138	0.002	0.004
HBET0013	0.002	0.9935	0.002	0.0014	0.0011
HBET0014	0.002	0.993	0.002	0.002	0.001
HBET0015	0.003	0.9789	0.0121	0.004	0.002
HBET0016	0.003	0.991	0.002	0.002	0.002
HBET0017	0.002	0.994	0.002	0.001	0.001
HBET0018	0.002	0.9946	0.0014	0.001	0.001
HBET0019	0.0039	0.9931	0.001	0.001	0.001
HBET0020	0.002	0.8906	0.0957	0.0081	0.0036
HBET0021	0.002	0.988	0.006	0.002	0.002
HBET0022	0.002	0.993	0.002	0.001	0.002
HBET0023	0.004	0.99	0.002	0.002	0.002
HBET0024	0.003	0.9742	0.0157	0.0021	0.005
HBET0025	0.002	0.9922	0.002	0.0018	0.002
HBET0026	0.002	0.995	0.001	0.001	0.001
HBET0027	0.004	0.973	0.014	0.006	0.003
HBET0028	0.004	0.1916	0.7958	0.0048	0.0038
HBET0029	0.005	0.989	0.002	0.002	0.002
HBET0030	0.002	0.002	0.003	0.002	0.991
HBET0031	0.001	0.002	0.002	0.002	0.993
HBET0032	0.001	0.002	0.002	0.002	0.993
HBET0033	0.001	0.0014	0.002	0.002	0.9936
HBET0034	0.001	0.002	0.003	0.002	0.992
HBET0035	0.0173	0.0702	0.1073	0.7767	0.0285
HBET0036	0.003	0.0307	0.9603	0.003	0.003
HBET0037	0.002	0.005	0.004	0.984	0.005
HBET0038	0.003	0.007	0.0147	0.9681	0.0072
HBET0039	0.004	0.1887	0.7973	0.007	0.003
HBET0040	0.0023	0.009	0.9537	0.0308	0.0042
HBET0041	0.004	0.5979	0.3383	0.0279	0.0318
HBET0042	0.0094	0.9746	0.007	0.005	0.004
HBET0043	0.004	0.9611	0.0222	0.0072	0.0055
HBET0044	0.0031	0.9859	0.005	0.003	0.003
HBET0045	0.007	0.984	0.004	0.003	0.002
HBET0046	0.002	0.002	0.005	0.988	0.003
HBET0047	0.003	0.004	0.0112	0.9788	0.003
HBET0048	0.004	0.002	0.004	0.987	0.003
HBET0049	0.004	0.0228	0.2401	0.7224	0.0107
HBET0051	0.002	0.9354	0.0325	0.0077	0.0224
TURT0142	0.001	0.001	0.002	0.002	0.994
TURT0143	0.0011	0.001	0.002	0.002	0.9939
TURT0249	0.991	0.003	0.002	0.002	0.002
TURT0250	0.99	0.003	0.002	0.003	0.002
TURT0251	0.989	0.003	0.003	0.003	0.002
TURT0252	0.992	0.003	0.002	0.002	0.001
TURT0253	0.992	0.005	0.001	0.001	0.001
TURT0254	0.985	0.01	0.002	0.001	0.002
TURT0255	0.991	0.003	0.002	0.002	0.002
TURT0256	0.995	0.002	0.001	0.001	0.001
TURT0257	0.985	0.01	0.002	0.001	0.002
TURT0327	0.9499	0.0439	0.0022	0.002	0.002
TURT0328	0.9899	0.0058	0.002	0.0013	0.001
TURT0329	0.9681	0.0249	0.003	0.002	0.002
TURT0344	0.001	0.002	0.002	0.002	0.993
TURT0375	0.0156	0.003	0.9672	0.0051	0.0091
TURT0376	0.011	0.004	0.97	0.011	0.004
TURT0377	0.003	0.007	0.978	0.009	0.003
TURT0378	0.0025	0.0054	0.1006	0.8858	0.0057
TURT0379	0.003	0.0925	0.8884	0.0111	0.005
TURT0389	0.002	0.0031	0.9889	0.003	0.003
TURT0390	0.002	0.003	0.9597	0.005	0.0303
TURT0391	0.002	0.003	0.989	0.003	0.003
TURT0392	0.002	0.0086	0.9824	0.003	0.004
TURT0393	0.004	0.898	0.0763	0.008	0.0137
TURT0394	0.0111	0.1773	0.7967	0.0129	0.002
TURT0395	0.004	0.0901	0.8849	0.0091	0.0119
TURT0396	0.003	0.9433	0.0361	0.0116	0.006
TURT0397	0.004	0.006	0.983	0.003	0.004
TURT0398	0.002	0.003	0.986	0.005	0.004
TURT0399	0.003	0.003	0.983	0.004	0.007
TURT0400	0.002	0.004	0.9879	0.003	0.0031
TURT0401	0.0037	0.0077	0.9806	0.004	0.004
TURT0402	0.003	0.0067	0.9826	0.0037	0.004
TURT0403	0.004	0.0426	0.9464	0.004	0.003
TURT0404	0.002	0.005	0.989	0.002	0.002
TURT0406	0.005	0.008	0.9656	0.0154	0.006
